# Supplementary material for: Tetra­ethyl­ammonium l-tartarate dihydrate
Source: Acta Crystallogr Sect E Struct Rep Online. 2008 Nov 13;64(Pt 12):o2343. doi: 10.1107/S1600536808036969 (PMC2960025; doi:10.1107/S1600536808036969)
Supplement: Supplementary file 1 [file e-64-o2343-sup1.cif]

##############################################################################
###                                                                        ###
###        Electronic paper (Acta Crystallographica Section E)             ###
###                                                                        ###
##############################################################################
#                                                                            #
# This CIF contains the data in a paper accepted for publication in Acta     #
# Crystallographica Section E. It conforms to the requirements of Notes      #
# for Authors for Section E, and has been peer reviewed under the auspices   #
# of the IUCr Commission on Journals.                                        #
#                                                                            #
# Full details of the Crystallographic Information File format               #
# are given in the paper "The Crystallographic Information File (CIF):       #
# a New Standard Archive File for Crystallography" by S. R. Hall, F. H.      #
# Allen and I. D. Brown [Acta Cryst. (1991), A47, 655-685].                  #
#                                                                            #
# The current version of the core CIF dictionary is obtainable from          #
# ftp://ftp.iucr.org/pub/cif_core.dic. The current version number is 2.4.    #
#                                                                            #
# Software is freely available for graphical display of the structure(s) in  #
# this CIF.  For information consult the CIF home page http://www.iucr.org/  #
# cif/home.html                                                              #
#                                                                            #
# This file may be used for bona fide research purposes within the           #
# scientific community so long as proper attribution is given to the journal # 
# article from which it was obtained.                                        #
#                                                                            #
##############################################################################
                                             
data_global
_audit_creation_method     'form.cif (version 2.0)'
_journal_data_validation_number     ?
_journal_date_recd_electronic     2008-11-03
_journal_date_accepted     2008-11-10
_journal_name_full     'Acta Crystallographica, Section E'
_journal_year     2008
_journal_volume     64
_journal_issue     12
_journal_page_first     o2343
_journal_page_last     o2343
_journal_paper_category     QO
_journal_coeditor_code     CI2709
_publ_contact_author_name     'Prof. Fun Hoong Kun'
_publ_contact_author_address
;
      X-ray Crystallography Unit
      School of Physics
      Universiti Sains Malaysia
      11800 USM, Penang
      MALAYSIA
;
_publ_contact_author_email     hkfun@usm.my
_publ_contact_author_fax     '6 04 6579150'
_publ_contact_author_phone     '6 04 6533652'
_publ_section_title
;
Tetraethylammonium L-tartarate dihydrate
;
loop_
    _publ_author_name
    _publ_author_footnote
    _publ_author_address
    'Mohd Basyaruddin Abdul Rahman'
;
Additional correspondance author: Laboratory of Industrial Biotechnology
Institute of Bioscience,
Universiti Putra Malaysia,
43400 UPM Serdang, Selangor,
Malaysia; e-mail: basya@science.upm.edu.my.
;
;
     Department of Chemistry,
     Faculty of Science,
     Universiti Putra Malaysia,
     43400 UPM Serdang, Selangor,
     Malaysia
;
    'Khairulazhar Jumbri' ?
;
     Department of Chemistry,
     Faculty of Science,
     Universiti Putra Malaysia,
     43400 UPM Serdang, Selangor,
     Malaysia
;
    'Kamaliah Sirat' ?
;
     Department of Chemistry,
     Faculty of Science,
     Universiti Putra Malaysia,
     43400 UPM Serdang, Selangor,
     Malaysia
;
    'Reza Kia' ?
;
      X-ray Crystallography Unit
      School of Physics
      Universiti Sains Malaysia
      11800 USM, Penang
      Malaysia
;
    'Hoong-Kun Fun' ?
;
      X-ray Crystallography Unit
      School of Physics
      Universiti Sains Malaysia
      11800 USM, Penang
      Malaysia
;
data_I
_audit_creation_method     SHELXL-97
_chemical_name_systematic
;
Tetraethylammonium L-tartarate dihydrate
;
_chemical_name_common
;
;
_chemical_formula_moiety     'C8 H20 N +, C4 H5 O6 -, 2(H2 O)'
_chemical_formula_sum     'C12 H29 N O8'
_chemical_formula_iupac     'C8 H20 N +, C4 H5 O6 -, 2H2 O'
_chemical_formula_weight     315.36
_chemical_melting_point     ?
_symmetry_cell_setting     'Monoclinic'
_symmetry_space_group_name_H-M     'P 21'
_symmetry_space_group_name_Hall     'P 2yb'
loop_
    _symmetry_equiv_pos_as_xyz
    'x, y, z'
    '-x, y+1/2, -z'
_cell_length_a     7.40740(10)
_cell_length_b     13.8989(2)
_cell_length_c     8.05460(10)
_cell_angle_alpha     90.00
_cell_angle_beta     106.5530(10)
_cell_angle_gamma     90.00
_cell_volume     794.891(19)
_cell_formula_units_Z     2
_cell_measurement_reflns_used     4555
_cell_measurement_theta_min     2.64
_cell_measurement_theta_max     33.49
_cell_measurement_temperature     100.00(10)
_exptl_crystal_description     Block
_exptl_crystal_colour     colourless
_exptl_crystal_size_max     0.47
_exptl_crystal_size_mid     0.45
_exptl_crystal_size_min     0.17
_exptl_crystal_density_diffrn     1.318
_exptl_crystal_density_meas     ?
_exptl_crystal_density_method     'not measured'
_exptl_crystal_F_000     344
_exptl_absorpt_coefficient_mu     0.110
_exptl_absorpt_correction_type     multi-scan
_exptl_absorpt_process_details     '(SADABS; Bruker, 2005)'
_exptl_absorpt_correction_T_min     0.8614
_exptl_absorpt_correction_T_max     0.9811
_exptl_special_details
;
The low-temperature data was collected with the Oxford Cyrosystem Cobra
low-temperature attachment.
;
_diffrn_ambient_temperature     100.00(10)
_diffrn_radiation_type     MoK\a
_diffrn_radiation_wavelength     0.71073
_diffrn_radiation_source     'fine-focus sealed tube'
_diffrn_radiation_monochromator     graphite
_diffrn_measurement_device_type
;
Bruker SMART APEXII CCD area-detector
;
_diffrn_measurement_method     '\f and \w'
_diffrn_detector_area_resol_mean     ?
_diffrn_reflns_number     10518
_diffrn_reflns_av_R_equivalents     0.0307
_diffrn_reflns_av_sigmaI/netI     0.0365
_diffrn_reflns_theta_min     2.64
_diffrn_reflns_theta_max     35.00
_diffrn_reflns_theta_full     35.00
_diffrn_measured_fraction_theta_max     0.994
_diffrn_measured_fraction_theta_full     0.994
_diffrn_reflns_limit_h_min     -9
_diffrn_reflns_limit_h_max     11
_diffrn_reflns_limit_k_min     -22
_diffrn_reflns_limit_k_max     17
_diffrn_reflns_limit_l_min     -12
_diffrn_reflns_limit_l_max     12
_diffrn_standards_number     0
_diffrn_standards_interval_count     .
_diffrn_standards_interval_time     .
_diffrn_standards_decay_%     ?
_refine_special_details
;
Refinement of <i>F</i>^2^ against ALL reflections. The weighted <i>R</i>-factor
<i>wR</i> and goodness of fit <i>S</i> are based on <i>F</i>^2^, conventional
<i>R</i>-factors <i>R</i> are based on <i>F</i>, with <i>F</i> set to zero for
negative <i>F</i>^2^. The threshold expression of <i>F</i>^2^ >
\s(<i>F</i>^2^) is used only for calculating <i>R</i>-factors(gt) <i>etc</i>.
and is not relevant to the choice of reflections for refinement.
<i>R</i>-factors based on <i>F</i>^2^ are statistically about twice as large
as those based on <i>F</i>, and <i>R</i>- factors based on ALL data will be
even larger.
;
_reflns_number_total     3579
_reflns_number_gt     3240
_reflns_threshold_expression     I>2\s(I)
_refine_ls_structure_factor_coef     Fsqd
_refine_ls_matrix_type     full
_refine_ls_R_factor_all     0.0426
_refine_ls_R_factor_gt     0.0371
_refine_ls_wR_factor_gt     0.0886
_refine_ls_wR_factor_ref     0.0922
_refine_ls_goodness_of_fit_ref     1.049
_refine_ls_restrained_S_all     1.049
_refine_ls_number_reflns     3579
_refine_ls_number_parameters     218
_refine_ls_number_restraints     1
_refine_ls_hydrogen_treatment     mixed
_refine_ls_weighting_scheme     calc
_refine_ls_weighting_details
         'calc w=1/[\s^2^(Fo^2^)+(0.0494P)^2^+0.0426P] where P=(Fo^2^+2Fc^2^)/3'
_atom_sites_solution_hydrogens     geom
_atom_sites_solution_primary     direct
_atom_sites_solution_secondary     difmap
_refine_ls_shift/su_max     0.001
_refine_ls_shift/su_mean     0.000
_refine_diff_density_max     0.292
_refine_diff_density_min     -0.231
_refine_ls_extinction_method     none
_refine_ls_extinction_coef     ?
_refine_ls_abs_structure_details     ?
loop_
    _atom_type_symbol
    _atom_type_description
    _atom_type_scat_dispersion_real
    _atom_type_scat_dispersion_imag
    _atom_type_scat_source
    'C' 'C' 0.0033 0.0000
                         'International Tables Vol C Tables 4.2.6.8 and 6.1.1.4'
    'H' 'H' 0.0000 0.0000
                         'International Tables Vol C Tables 4.2.6.8 and 6.1.1.4'
    'N' 'N' 0.0061 0.0000
                         'International Tables Vol C Tables 4.2.6.8 and 6.1.1.4'
    'O' 'O' 0.0106 0.0000
                         'International Tables Vol C Tables 4.2.6.8 and 6.1.1.4'
_computing_data_collection     'APEX2 (Bruker, 2005)'
_computing_cell_refinement     'SAINT (Bruker, 2005)'
_computing_data_reduction     'SAINT (Bruker, 2005)'
_computing_structure_solution     'SHELXTL (Sheldrick, 2008)'
_computing_structure_refinement     'SHELXTL (Sheldrick, 2008)'
_computing_molecular_graphics     'SHELXTL (Sheldrick, 2008)'
_computing_publication_material
                             'SHELXTL (Sheldrick, 2008) and PLATON (Spek, 2003)'
loop_
    _atom_site_type_symbol
    _atom_site_label
    _atom_site_fract_x
    _atom_site_fract_y
    _atom_site_fract_z
    _atom_site_U_iso_or_equiv
    _atom_site_adp_type
    _atom_site_calc_flag
    _atom_site_refinement_flags
    _atom_site_occupancy
    _atom_site_disorder_assembly
    _atom_site_disorder_group
    O O1 0.71436(14) 0.19227(7) -0.03566(13) 0.01818(18) Uani d . 1 . .
    O O2 1.02013(14) 0.23261(7) 0.04449(14) 0.0201(2) Uani d . 1 . .
    O O3 0.61932(14) 0.36818(7) -0.18764(12) 0.01677(18) Uani d . 1 . .
    O O4 0.68458(16) 0.39108(7) 0.17930(13) 0.0190(2) Uani d . 1 . .
    C C1 0.83853(18) 0.25107(9) -0.01824(15) 0.0138(2) Uani d . 1 . .
    C C2 0.79871(18) 0.35668(9) -0.06869(15) 0.0134(2) Uani d . 1 . .
    H H2A 0.8929 0.3785 -0.1246 0.016 Uiso calc R 1 . .
    C C3 0.81928(18) 0.41837(9) 0.09447(16) 0.0144(2) Uani d . 1 . .
    H H3A 0.9446 0.4064 0.1739 0.017 Uiso calc R 1 . .
    C C4 0.80699(19) 0.52553(9) 0.04614(16) 0.0156(2) Uani d . 1 . .
    N N1 0.61784(16) 0.13577(8) 0.44527(13) 0.01415(19) Uani d . 1 . .
    C C5 0.68066(19) 0.05680(10) 0.34333(17) 0.0169(2) Uani d . 1 . .
    H H5A 0.5698 0.0232 0.2745 0.020 Uiso calc R 1 . .
    H H5B 0.7406 0.0866 0.2638 0.020 Uiso calc R 1 . .
    C C6 0.8153(2) -0.01643(11) 0.4516(2) 0.0249(3) Uani d . 1 . .
    H H6A 0.8474 -0.0632 0.3769 0.037 Uiso calc R 1 . .
    H H6B 0.7563 -0.0481 0.5285 0.037 Uiso calc R 1 . .
    H H6C 0.9275 0.0156 0.5181 0.037 Uiso calc R 1 . .
    C C7 0.78506(19) 0.18803(10) 0.56438(16) 0.0174(2) Uani d . 1 . .
    H H7A 0.7381 0.2382 0.6249 0.021 Uiso calc R 1 . .
    H H7B 0.8550 0.1428 0.6507 0.021 Uiso calc R 1 . .
    C C8 0.9195(2) 0.23319(12) 0.47596(19) 0.0227(3) Uani d . 1 . .
    H H8A 1.0203 0.2644 0.5609 0.034 Uiso calc R 1 . .
    H H8B 0.8532 0.2797 0.3926 0.034 Uiso calc R 1 . .
    H H8C 0.9703 0.1841 0.4183 0.034 Uiso calc R 1 . .
    C C9 0.50734(19) 0.09482(11) 0.56176(16) 0.0186(2) Uani d . 1 . .
    H H9A 0.5880 0.0505 0.6428 0.022 Uiso calc R 1 . .
    H H9B 0.4763 0.1471 0.6286 0.022 Uiso calc R 1 . .
    C C10 0.3270(2) 0.04279(11) 0.46895(19) 0.0218(3) Uani d . 1 . .
    H H10A 0.2674 0.0194 0.5523 0.033 Uiso calc R 1 . .
    H H10B 0.3558 -0.0104 0.4047 0.033 Uiso calc R 1 . .
    H H10C 0.2437 0.0864 0.3910 0.033 Uiso calc R 1 . .
    C C11 0.49727(18) 0.20335(10) 0.31067(15) 0.0157(2) Uani d . 1 . .
    H H11A 0.5737 0.2288 0.2411 0.019 Uiso calc R 1 . .
    H H11B 0.3959 0.1665 0.2344 0.019 Uiso calc R 1 . .
    C C12 0.4121(2) 0.28706(11) 0.38285(18) 0.0205(3) Uani d . 1 . .
    H H12A 0.3389 0.3259 0.2891 0.031 Uiso calc R 1 . .
    H H12B 0.5110 0.3253 0.4562 0.031 Uiso calc R 1 . .
    H H12C 0.3325 0.2630 0.4489 0.031 Uiso calc R 1 . .
    O O1W 0.30848(16) 0.27561(10) 0.84652(15) 0.0243(2) Uani d . 1 . .
    O O2W 0.69834(18) 0.97603(9) 0.95574(16) 0.0252(2) Uani d . 1 . .
    O O5 0.93673(14) 0.55475(7) -0.01728(15) 0.0218(2) Uani d . 1 . .
    O O6 0.67739(15) 0.57466(8) 0.07043(14) 0.0226(2) Uani d . 1 . .
    H H1O2 1.043(4) 0.161(2) 0.045(3) 0.045(7) Uiso d . 1 . .
    H H1O3 0.534(3) 0.3304(19) -0.159(3) 0.036(6) Uiso d . 1 . .
    H H1O4 0.590(3) 0.422(2) 0.122(3) 0.033(6) Uiso d . 1 . .
    H H1W1 0.260(4) 0.306(2) 0.911(4) 0.055(8) Uiso d . 1 . .
    H H2W1 0.316(4) 0.216(2) 0.884(3) 0.043(7) Uiso d . 1 . .
    H H1W2 0.818(4) 0.9985(19) 0.980(3) 0.037(6) Uiso d . 1 . .
    H H2W2 0.630(4) 1.025(2) 0.962(3) 0.039(6) Uiso d . 1 . .
loop_
    _atom_site_aniso_label
    _atom_site_aniso_U_11
    _atom_site_aniso_U_22
    _atom_site_aniso_U_33
    _atom_site_aniso_U_12
    _atom_site_aniso_U_13
    _atom_site_aniso_U_23
    O1 0.0174(4) 0.0115(4) 0.0261(4) -0.0015(3) 0.0070(4) 0.0010(4)
    O2 0.0150(4) 0.0121(4) 0.0307(5) 0.0009(4) 0.0027(4) -0.0024(4)
    O3 0.0174(4) 0.0135(4) 0.0167(4) -0.0013(3) 0.0006(3) 0.0020(3)
    O4 0.0242(5) 0.0155(4) 0.0191(4) 0.0013(4) 0.0091(4) 0.0022(3)
    C1 0.0164(5) 0.0107(5) 0.0146(4) 0.0011(4) 0.0050(4) -0.0005(4)
    C2 0.0151(5) 0.0095(5) 0.0156(4) -0.0007(4) 0.0040(4) 0.0005(4)
    C3 0.0161(5) 0.0096(5) 0.0162(5) 0.0001(4) 0.0024(4) -0.0005(4)
    C4 0.0164(5) 0.0104(5) 0.0180(5) -0.0001(4) 0.0013(4) -0.0010(4)
    N1 0.0153(5) 0.0138(5) 0.0131(4) -0.0007(4) 0.0037(3) 0.0003(3)
    C5 0.0185(5) 0.0134(5) 0.0191(5) -0.0001(5) 0.0057(4) -0.0026(4)
    C6 0.0232(7) 0.0160(6) 0.0349(7) 0.0027(5) 0.0071(6) 0.0032(5)
    C7 0.0168(5) 0.0175(6) 0.0156(5) -0.0016(5) 0.0007(4) -0.0013(4)
    C8 0.0191(6) 0.0217(7) 0.0256(6) -0.0052(5) 0.0036(5) 0.0012(5)
    C9 0.0200(6) 0.0209(6) 0.0162(5) -0.0018(5) 0.0073(4) 0.0025(4)
    C10 0.0196(6) 0.0221(7) 0.0254(6) -0.0029(5) 0.0089(5) 0.0024(5)
    C11 0.0171(5) 0.0147(5) 0.0140(4) 0.0012(4) 0.0024(4) 0.0012(4)
    C12 0.0213(6) 0.0161(6) 0.0235(6) 0.0025(5) 0.0055(5) -0.0020(5)
    O1W 0.0200(5) 0.0272(6) 0.0262(5) -0.0003(4) 0.0076(4) 0.0019(4)
    O2W 0.0250(6) 0.0191(5) 0.0321(5) -0.0048(4) 0.0094(4) -0.0044(4)
    O5 0.0187(4) 0.0118(4) 0.0361(5) -0.0022(4) 0.0096(4) 0.0006(4)
    O6 0.0245(5) 0.0164(5) 0.0286(5) 0.0071(4) 0.0102(4) 0.0021(4)
_geom_special_details
;
All e.s.d.'s (except the e.s.d. in the dihedral angle between two l.s. planes)
are estimated using the full covariance matrix. The cell e.s.d.'s are taken
into account individually in the estimation of e.s.d.'s in distances, angles
and torsion angles; correlations between e.s.d.'s in cell parameters are only
used when they are defined by crystal symmetry. An approximate (isotropic)
treatment of cell e.s.d.'s is used for estimating e.s.d.'s involving l.s.
planes.
;
loop_
    _geom_bond_atom_site_label_1
    _geom_bond_atom_site_label_2
    _geom_bond_site_symmetry_2
    _geom_bond_distance
    _geom_bond_publ_flag
    O1 C1 . 1.2084(16) ?
    O2 C1 . 1.3203(15) ?
    O2 H1O2 . 1.01(3) ?
    O3 C2 . 1.4085(16) ?
    O3 H1O3 . 0.90(3) ?
    O4 C3 . 1.4124(17) ?
    O4 H1O4 . 0.84(3) ?
    C1 C2 . 1.5292(17) ?
    C2 C3 . 1.5400(17) ?
    C2 H2A . 0.98 ?
    C3 C4 . 1.5356(18) ?
    C3 H3A . 0.98 ?
    C4 O6 . 1.2382(17) ?
    C4 O5 . 1.2763(17) ?
    N1 C11 . 1.5178(16) ?
    N1 C7 . 1.5183(17) ?
    N1 C9 . 1.5205(16) ?
    N1 C5 . 1.5209(17) ?
    C5 C6 . 1.515(2) ?
    C5 H5A . 0.97 ?
    C5 H5B . 0.97 ?
    C6 H6A . 0.96 ?
    C6 H6B . 0.96 ?
    C6 H6C . 0.96 ?
    C7 C8 . 1.516(2) ?
    C7 H7A . 0.97 ?
    C7 H7B . 0.97 ?
    C8 H8A . 0.96 ?
    C8 H8B . 0.96 ?
    C8 H8C . 0.96 ?
    C9 C10 . 1.516(2) ?
    C9 H9A . 0.97 ?
    C9 H9B . 0.97 ?
    C10 H10A . 0.96 ?
    C10 H10B . 0.96 ?
    C10 H10C . 0.96 ?
    C11 C12 . 1.516(2) ?
    C11 H11A . 0.97 ?
    C11 H11B . 0.97 ?
    C12 H12A . 0.96 ?
    C12 H12B . 0.96 ?
    C12 H12C . 0.96 ?
    O1W H1W1 . 0.83(3) ?
    O1W H2W1 . 0.88(3) ?
    O2W H1W2 . 0.91(3) ?
    O2W H2W2 . 0.85(3) ?
loop_
    _geom_angle_atom_site_label_1
    _geom_angle_atom_site_label_2
    _geom_angle_atom_site_label_3
    _geom_angle_site_symmetry_1
    _geom_angle_site_symmetry_3
    _geom_angle
    _geom_angle_publ_flag
    C1 O2 H1O2 . . 110.3(15) ?
    C2 O3 H1O3 . . 110.7(16) ?
    C3 O4 H1O4 . . 101.3(17) ?
    O1 C1 O2 . . 124.88(12) ?
    O1 C1 C2 . . 122.38(11) ?
    O2 C1 C2 . . 112.74(11) ?
    O3 C2 C1 . . 111.28(10) ?
    O3 C2 C3 . . 111.23(10) ?
    C1 C2 C3 . . 110.06(10) ?
    O3 C2 H2A . . 108.0 ?
    C1 C2 H2A . . 108.0 ?
    C3 C2 H2A . . 108.0 ?
    O4 C3 C4 . . 112.59(11) ?
    O4 C3 C2 . . 110.58(10) ?
    C4 C3 C2 . . 109.84(10) ?
    O4 C3 H3A . . 107.9 ?
    C4 C3 H3A . . 107.9 ?
    C2 C3 H3A . . 107.9 ?
    O6 C4 O5 . . 126.43(13) ?
    O6 C4 C3 . . 119.17(12) ?
    O5 C4 C3 . . 114.40(11) ?
    C11 N1 C7 . . 111.31(10) ?
    C11 N1 C9 . . 111.21(10) ?
    C7 N1 C9 . . 105.96(9) ?
    C11 N1 C5 . . 105.62(9) ?
    C7 N1 C5 . . 111.49(10) ?
    C9 N1 C5 . . 111.36(10) ?
    C6 C5 N1 . . 115.24(11) ?
    C6 C5 H5A . . 108.5 ?
    N1 C5 H5A . . 108.5 ?
    C6 C5 H5B . . 108.5 ?
    N1 C5 H5B . . 108.5 ?
    H5A C5 H5B . . 107.5 ?
    C5 C6 H6A . . 109.5 ?
    C5 C6 H6B . . 109.5 ?
    H6A C6 H6B . . 109.5 ?
    C5 C6 H6C . . 109.5 ?
    H6A C6 H6C . . 109.5 ?
    H6B C6 H6C . . 109.5 ?
    C8 C7 N1 . . 115.36(10) ?
    C8 C7 H7A . . 108.4 ?
    N1 C7 H7A . . 108.4 ?
    C8 C7 H7B . . 108.4 ?
    N1 C7 H7B . . 108.4 ?
    H7A C7 H7B . . 107.5 ?
    C7 C8 H8A . . 109.5 ?
    C7 C8 H8B . . 109.5 ?
    H8A C8 H8B . . 109.5 ?
    C7 C8 H8C . . 109.5 ?
    H8A C8 H8C . . 109.5 ?
    H8B C8 H8C . . 109.5 ?
    C10 C9 N1 . . 115.34(10) ?
    C10 C9 H9A . . 108.4 ?
    N1 C9 H9A . . 108.4 ?
    C10 C9 H9B . . 108.4 ?
    N1 C9 H9B . . 108.4 ?
    H9A C9 H9B . . 107.5 ?
    C9 C10 H10A . . 109.5 ?
    C9 C10 H10B . . 109.5 ?
    H10A C10 H10B . . 109.5 ?
    C9 C10 H10C . . 109.5 ?
    H10A C10 H10C . . 109.5 ?
    H10B C10 H10C . . 109.5 ?
    C12 C11 N1 . . 115.18(10) ?
    C12 C11 H11A . . 108.5 ?
    N1 C11 H11A . . 108.5 ?
    C12 C11 H11B . . 108.5 ?
    N1 C11 H11B . . 108.5 ?
    H11A C11 H11B . . 107.5 ?
    C11 C12 H12A . . 109.5 ?
    C11 C12 H12B . . 109.5 ?
    H12A C12 H12B . . 109.5 ?
    C11 C12 H12C . . 109.5 ?
    H12A C12 H12C . . 109.5 ?
    H12B C12 H12C . . 109.5 ?
    H1W1 O1W H2W1 . . 106(3) ?
    H1W2 O2W H2W2 . . 106(2) ?
loop_
    _geom_torsion_atom_site_label_1
    _geom_torsion_atom_site_label_2
    _geom_torsion_atom_site_label_3
    _geom_torsion_atom_site_label_4
    _geom_torsion_site_symmetry_1
    _geom_torsion_site_symmetry_2
    _geom_torsion_site_symmetry_3
    _geom_torsion_site_symmetry_4
    _geom_torsion
    _geom_torsion_publ_flag
    O1 C1 C2 O3 . . . . -20.73(16) ?
    O2 C1 C2 O3 . . . . 159.12(10) ?
    O1 C1 C2 C3 . . . . 103.04(13) ?
    O2 C1 C2 C3 . . . . -77.11(13) ?
    O3 C2 C3 O4 . . . . 60.68(13) ?
    C1 C2 C3 O4 . . . . -63.12(13) ?
    O3 C2 C3 C4 . . . . -64.19(13) ?
    C1 C2 C3 C4 . . . . 172.01(10) ?
    O4 C3 C4 O6 . . . . -5.84(16) ?
    C2 C3 C4 O6 . . . . 117.86(13) ?
    O4 C3 C4 O5 . . . . 174.27(11) ?
    C2 C3 C4 O5 . . . . -62.03(14) ?
    C11 N1 C5 C6 . . . . 175.99(11) ?
    C7 N1 C5 C6 . . . . 54.95(15) ?
    C9 N1 C5 C6 . . . . -63.16(15) ?
    C11 N1 C7 C8 . . . . -60.40(15) ?
    C9 N1 C7 C8 . . . . 178.57(12) ?
    C5 N1 C7 C8 . . . . 57.25(15) ?
    C11 N1 C9 C10 . . . . 56.22(15) ?
    C7 N1 C9 C10 . . . . 177.31(12) ?
    C5 N1 C9 C10 . . . . -61.29(15) ?
    C7 N1 C11 C12 . . . . -60.88(14) ?
    C9 N1 C11 C12 . . . . 57.02(14) ?
    C5 N1 C11 C12 . . . . 177.97(12) ?
loop_
    _geom_hbond_atom_site_label_D
    _geom_hbond_atom_site_label_H
    _geom_hbond_atom_site_label_A
    _geom_hbond_site_symmetry_A
    _geom_hbond_distance_DH
    _geom_hbond_distance_HA
    _geom_hbond_distance_DA
    _geom_hbond_angle_DHA
    _geom_hbond_publ_flag
    O2 H1O2 O5 2_745 1.00(2) 1.52(2) 2.5108(13) 173(2) y
    O3 H1O3 O1W 1_554 0.91(2) 1.85(2) 2.7191(14) 162(2) y
    O4 H1O4 O2W 2_646 0.84(2) 2.18(2) 2.9780(16) 160(2) y
    O1W H1W1 O2 1_456 0.82(2) 2.56(2) 3.0668(14) 122(2) y
    O1W H1W1 O2W 2_647 0.82(2) 2.57(2) 3.2155(16) 137(2) y
    O1W H2W1 O6 2_646 0.88(3) 2.00(3) 2.8672(15) 171(2) y
    O2W H2W2 O1 1_566 0.84(2) 2.40(2) 3.0082(14) 129(2) y
    C5 H5A O3 2_645 0.97 2.56 3.4344(15) 151 y
    C8 H8B O4 . 0.96 2.38 3.3447(16) 178 y
    C10 H10B O3 2_645 0.96 2.47 3.4195(16) 168 y
    C11 H11A O4 . 0.97 2.50 3.2693(15) 136 y
