# Supplementary material for: Tetra­ethyl­ammonium l-tartarate dihydrate
Source: Acta Crystallogr Sect E Struct Rep Online. 2008 Nov 13;64(Pt 12):o2343. doi: 10.1107/S1600536808036969 (PMC2960025; doi:10.1107/S1600536808036969)
Supplement: Supplementary file 2 [file e-64-o2343-Isup2.hkl]

# 
# h,k,l, Fc-squared, Fo-squared, sigma(Fo-squared) and status flag 
# 
data_I
_shelx_title ' aza2_0m in P2(1) (100K)' 
_shelx_refln_list_code          4 
_shelx_F_calc_maximum       99.53 
_exptl_crystal_F_000       344.00 
_reflns_d_resolution_high  0.6196 
 
loop_ 
 _symmetry_equiv_pos_as_xyz 
 'x, y, z' 
 '-x, y+1/2, -z' 
 
_cell_length_a     7.4074 
_cell_length_b    13.8989 
_cell_length_c     8.0546 
_cell_angle_alpha  90.000 
_cell_angle_beta  106.553 
_cell_angle_gamma  90.000 
 
_shelx_F_squared_multiplier     1.000 
 
loop_ 
 _refln_index_h 
 _refln_index_k 
 _refln_index_l 
 _refln_F_squared_calc 
 _refln_F_squared_meas 
 _refln_F_squared_sigma 
 _refln_observed_status 
   1   0   0      874.20      846.90     18.80 o 
   2   0   0     2077.87     2112.85     46.08 o 
   3   0   0     1340.93     1479.94     43.95 o 
   4   0   0        3.97        6.18      1.03 o 
   5   0   0       62.11       52.85      3.03 o 
   6   0   0      486.03      469.98     15.98 o 
   7   0   0       38.30       31.49      2.87 o 
   8   0   0      220.00      232.66      9.89 o 
   9   0   0       51.73       51.40      4.21 o 
  11   0   0       10.48       16.78      3.43 o 
   1   1   0     1699.19     1629.97     22.64 o 
   2   1   0      266.76      242.24      3.16 o 
   3   1   0      124.45      136.71      2.41 o 
   4   1   0      279.36      271.20      5.36 o 
   5   1   0       57.64       65.78      4.49 o 
   6   1   0      115.53      110.35      3.69 o 
   7   1   0       73.14       67.52      7.50 o 
   8   1   0       24.68       21.93      1.93 o 
   9   1   0        6.49        6.15      1.35 o 
  10   1   0       64.72       63.95      3.61 o 
  11   1   0        6.20        6.76      1.69 o 
   0   2   0      697.67      682.27     26.29 o 
   1   2   0       56.27       51.22      1.77 o 
   2   2   0     1189.14     1203.83     16.58 o 
   3   2   0       44.53       47.72      0.70 o 
   4   2   0      263.93      264.69      3.56 o 
   5   2   0      181.38      173.22      3.88 o 
   6   2   0       40.22       40.32      2.02 o 
   7   2   0       68.12       68.45      2.95 o 
   8   2   0      114.00      117.99      4.43 o 
   9   2   0        6.66        4.88      1.29 o 
  10   2   0        2.99        1.96      1.12 o 
  11   2   0        9.34        9.93      1.93 o 
   1   3   0       60.73       66.86      1.33 o 
   2   3   0     1352.05     1302.11     17.94 o 
   3   3   0       59.02       59.99      0.96 o 
   4   3   0       65.41       64.91      0.95 o 
   5   3   0       54.75       51.65      1.19 o 
   6   3   0       18.38       13.14      2.77 o 
   7   3   0       14.56       14.33      1.48 o 
   8   3   0       16.72       13.48      1.90 o 
   9   3   0        7.48        7.84      1.43 o 
  10   3   0        9.19        7.46      1.64 o 
  11   3   0       44.88       54.54      3.72 o 
   0   4   0      996.38      954.62     33.04 o 
   1   4   0     1446.71     1522.73     46.11 o 
   2   4   0       36.66       31.88      0.76 o 
   3   4   0      227.88      250.04      2.98 o 
   4   4   0      306.86      341.99      4.01 o 
   5   4   0       60.31       62.60      1.42 o 
   6   4   0       20.32       20.13      1.54 o 
   7   4   0       85.26       79.64      4.42 o 
   8   4   0      116.65      117.60      4.71 o 
   9   4   0       19.49       17.41      1.99 o 
  10   4   0        5.54        3.81      1.35 o 
  11   4   0       21.27       22.03      6.21 o 
   1   5   0     6087.46     6455.01    257.70 o 
   2   5   0      851.91      856.42     12.83 o 
   3   5   0      129.78      132.63      1.78 o 
   4   5   0      416.38      414.18      4.83 o 
   5   5   0        5.17        3.53      0.30 o 
   6   5   0      148.22      145.12      3.84 o 
   7   5   0       48.29       52.94      2.60 o 
   8   5   0        7.38        5.59      1.23 o 
   9   5   0      130.11      139.76      5.29 o 
  10   5   0        3.57        3.58      2.14 o 
  11   5   0       47.07       44.40      7.96 o 
   0   6   0     2593.09     2640.21     65.00 o 
   1   6   0      280.47      302.64      5.25 o 
   2   6   0      158.17      167.60      2.72 o 
   3   6   0      305.10      320.55      4.10 o 
   4   6   0       39.60       44.55      0.97 o 
   5   6   0      150.13      152.59      2.43 o 
   6   6   0      104.54       97.01      2.80 o 
   7   6   0      104.73      111.37      4.04 o 
   8   6   0       32.41       27.20      2.55 o 
   9   6   0        4.94        7.23      1.48 o 
  10   6   0        6.52        6.51      1.54 o 
  11   6   0        7.02        6.98      1.82 o 
   1   7   0      643.19      630.56     14.90 o 
   2   7   0      149.12      162.03      2.73 o 
   3   7   0      116.02      122.15      2.07 o 
   4   7   0       23.52       20.22      0.73 o 
   5   7   0       88.60       86.20      2.03 o 
   6   7   0       14.76       12.72      1.77 o 
   7   7   0       56.56       54.98      3.12 o 
   8   7   0        6.10        6.02      1.26 o 
   9   7   0       34.75       37.95      7.84 o 
  10   7   0       33.72       29.50      2.67 o 
   0   8   0        9.91        9.74      0.94 o 
   1   8   0       20.04       23.45      0.82 o 
   2   8   0      100.97      111.45      1.90 o 
   3   8   0       33.18       32.95      0.83 o 
   4   8   0      355.39      351.75      4.62 o 
   5   8   0      224.75      218.44      4.31 o 
   6   8   0        9.64        9.80      1.50 o 
   7   8   0       12.86       14.15      2.61 o 
   8   8   0       69.81       70.11      3.75 o 
   9   8   0        9.53       11.28      4.11 o 
  10   8   0        5.32        4.53      1.54 o 
   1   9   0       97.23      105.69      2.33 o 
   2   9   0       95.43       97.81      1.63 o 
   3   9   0      466.29      462.75      6.53 o 
   4   9   0       20.80       18.73      0.86 o 
   5   9   0       56.78       56.81      2.26 o 
   6   9   0       21.86       21.93      1.44 o 
   7   9   0      108.78      112.84      3.43 o 
   8   9   0        3.59        2.71      1.09 o 
   9   9   0       36.47       42.10      2.87 o 
  10   9   0       11.89       10.99      3.04 o 
   0  10   0      385.42      357.90      7.30 o 
   1  10   0      466.21      448.48      6.19 o 
   2  10   0      397.41      410.48      5.25 o 
   3  10   0      254.40      256.53      3.57 o 
   4  10   0      150.63      148.54      2.86 o 
   5  10   0      169.46      167.06      4.11 o 
   6  10   0        3.23        5.09      0.89 o 
   7  10   0       15.92       16.51      1.40 o 
   8  10   0       30.00       33.89      2.43 o 
   9  10   0        3.45        2.82      1.86 o 
  10  10   0       25.14       23.82      3.70 o 
   1  11   0       38.63       30.56      1.01 o 
   2  11   0      151.37      139.85      3.16 o 
   3  11   0       13.58       14.21      0.92 o 
   4  11   0      244.31      236.46      4.71 o 
   5  11   0       53.43       55.52      2.71 o 
   6  11   0       57.90       54.67      2.82 o 
   7  11   0       18.70       20.91      2.02 o 
   8  11   0        3.28        1.87      1.59 o 
   9  11   0       34.80       33.01      3.82 o 
   0  12   0      137.26      150.93      3.86 o 
   1  12   0      205.51      202.61      3.75 o 
   2  12   0       59.68       53.33      1.77 o 
   3  12   0      440.13      425.77      9.01 o 
   4  12   0       40.45       40.47      1.90 o 
   5  12   0       40.14       35.16      2.21 o 
   6  12   0       27.25       25.13      5.92 o 
   7  12   0       11.67       13.43      2.34 o 
   8  12   0       14.99       16.89      2.86 o 
   9  12   0        3.81        1.67      1.95 o 
   1  13   0       44.13       38.19      1.39 o 
   2  13   0       52.45       47.52      1.55 o 
   3  13   0       78.99       80.26      4.82 o 
   4  13   0       28.34       30.05      1.79 o 
   5  13   0       32.80       34.84      3.61 o 
   6  13   0       36.29       35.09      3.81 o 
   7  13   0        4.93        5.35      2.32 o 
   0  14   0      131.92      129.10      7.08 o 
   1  14   0       38.71       42.24      1.76 o 
   2  14   0      167.06      170.44      5.22 o 
   3  14   0        5.06        5.08      1.01 o 
   4  14   0       24.27       25.35      2.20 o 
   5  14   0       75.49       70.82      5.01 o 
   6  14   0       14.92       18.59      3.14 o 
   7  14   0        8.41        3.90      2.31 o 
   1  15   0      169.77      178.58      5.77 o 
   2  15   0       54.99       48.61      2.81 o 
   3  15   0       49.49       43.07      3.99 o 
   4  15   0        5.54        6.13      2.22 o 
   5  15   0       16.03       21.45      3.25 o 
   6  15   0       33.85       31.25      4.09 o 
   7  15   0       11.79       14.21      3.21 o 
   0  16   0       58.71       64.16      4.56 o 
   1  16   0      112.02      122.21      4.66 o 
   2  16   0       11.86       11.39      1.64 o 
   3  16   0       15.11       10.76      2.63 o 
   4  16   0       20.67       21.15      3.23 o 
   5  16   0       62.28       58.95      5.12 o 
   6  16   0        4.94        2.48      2.30 o 
   7  16   0        3.24        2.18      2.36 o 
   8  16   0       18.89       15.12      3.50 o 
   1  17   0       67.81       65.83      3.58 o 
   2  17   0       24.72       26.70      2.32 o 
   3  17   0       44.36       54.03      4.80 o 
   4  17   0       40.42       45.01      4.64 o 
   5  17   0       14.19       17.72      3.34 o 
   6  17   0       20.85       24.79      3.89 o 
   7  17   0       16.95       17.95      3.73 o 
   0  18   0       98.21      105.02      6.43 o 
   1  18   0       33.72       38.51      2.83 o 
   2  18   0       80.37       85.41      6.77 o 
   3  18   0      123.31      144.61      8.18 o 
   4  18   0        0.14       -0.66      1.85 o 
   5  18   0       65.14       74.22      5.97 o 
   6  18   0       27.45       27.11      4.11 o 
   1  19   0       82.34       97.16      9.94 o 
   2  19   0        9.15       11.29      2.83 o 
   3  19   0        4.84        5.29      2.48 o 
   4  19   0       62.53       75.99      5.95 o 
   5  19   0       14.57       21.30      3.87 o 
   6  19   0       13.44       23.42      4.13 o 
   0  20   0       40.38       40.11      4.48 o 
   1  20   0        2.57        5.94      1.74 o 
   2  20   0        8.88        4.06      2.53 o 
   3  20   0       29.50       33.71      4.39 o 
   4  20   0        8.15        9.11      2.91 o 
   5  20   0       22.94       26.41      4.23 o 
   1  21   0        4.99        1.89      3.37 o 
   2  21   0        6.54        5.89      2.74 o 
   3  21   0       32.63       26.44      4.22 o 
   4  21   0       27.29       29.01      4.36 o 
   0  22   0       49.21       47.39      5.11 o 
   1  22   0        0.98        0.86      1.61 o 
   2  22   0       16.59       19.94      3.97 o 
 -11   0   1       24.95       12.45      2.87 o 
 -10   0   1        2.66        5.75      1.98 o 
  -9   0   1        5.78        3.07      1.53 o 
  -8   0   1       98.20      102.04      5.67 o 
  -7   0   1        0.55       -0.19      0.87 o 
  -6   0   1      399.13      419.55     14.40 o 
  -5   0   1        7.92       10.33      1.40 o 
  -4   0   1       63.77       67.11      1.28 o 
  -3   0   1     2069.63     2199.46     38.34 o 
  -2   0   1     1044.56     1078.43     23.49 o 
  -1   0   1      497.29      528.64     11.64 o 
   0   0   1     1638.84     1667.44     54.03 o 
   1   0   1     3055.40     3104.43     67.51 o 
   2   0   1     1167.42     1158.25     20.83 o 
   3   0   1      143.84      148.28      2.53 o 
   4   0   1      500.64      530.70     12.00 o 
   5   0   1      117.21      102.68      2.90 o 
   6   0   1        0.97        2.50      1.07 o 
   7   0   1      421.40      389.25     14.23 o 
   8   0   1      142.10      146.52      7.33 o 
   9   0   1       55.80       55.57      4.44 o 
  10   0   1        4.63        8.13      2.46 o 
  11   0   1        2.11        2.77      2.00 o 
 -11   1   1       13.30       12.76      2.13 o 
 -10   1   1       18.69       15.96      2.07 o 
  -9   1   1       16.52       12.61      2.40 o 
  -8   1   1       83.04       84.45      3.80 o 
  -7   1   1       81.39       80.36      3.21 o 
  -6   1   1      462.20      468.37     11.89 o 
  -5   1   1      119.28      119.08      2.81 o 
  -4   1   1      339.58      362.22      4.37 o 
  -3   1   1      478.55      527.57      6.21 o 
  -2   1   1      572.34      572.67     11.64 o 
  -1   1   1     1972.81     1959.76     36.40 o 
   0   1   1       15.91        9.38      0.40 o 
   1   1   1     1234.88     1187.08     25.00 o 
   2   1   1     1350.78     1409.49     19.39 o 
   3   1   1      357.54      368.14      4.15 o 
   4   1   1      637.30      690.35     10.86 o 
   5   1   1       61.77       55.65      1.28 o 
   6   1   1      218.15      210.87      5.99 o 
   7   1   1       11.05        9.98      1.34 o 
   8   1   1       19.19       17.12      1.84 o 
   9   1   1       25.01       22.41      2.23 o 
  10   1   1       21.98       19.62      2.36 o 
  11   1   1        2.74        3.57      1.47 o 
 -11   2   1        1.34        1.23      1.33 o 
 -10   2   1       14.15       11.46      1.88 o 
  -9   2   1        0.59        0.61      0.80 o 
  -8   2   1       34.71       31.06      2.22 o 
  -7   2   1      349.55      329.98      8.65 o 
  -6   2   1      478.40      460.57     15.57 o 
  -5   2   1        9.62       13.61      0.60 o 
  -4   2   1       83.43       90.61      1.29 o 
  -3   2   1       53.68       50.07      0.88 o 
  -2   2   1      688.46      725.75      9.21 o 
  -1   2   1      799.00      823.62     15.40 o 
   0   2   1     1442.90     1410.04     23.89 o 
   1   2   1      780.55      763.86     11.80 o 
   2   2   1      117.23      117.82      1.70 o 
   3   2   1      460.60      503.87      5.62 o 
   4   2   1      241.97      249.58      3.42 o 
   5   2   1       74.85       80.98      2.89 o 
   6   2   1       53.09       47.01      2.26 o 
   7   2   1       66.12       56.08      3.94 o 
   8   2   1       14.70        9.57      1.45 o 
   9   2   1        3.65        2.48      1.13 o 
  10   2   1       32.25       30.92      2.77 o 
  11   2   1        3.96        2.48      1.48 o 
 -11   3   1        5.06        2.92      1.40 o 
 -10   3   1        9.83        7.75      1.59 o 
  -9   3   1       26.23       25.90      3.28 o 
  -8   3   1      181.89      176.28      5.66 o 
  -7   3   1       28.91       30.34      3.51 o 
  -6   3   1      121.25      113.42      3.74 o 
  -5   3   1      117.71      125.88      1.76 o 
  -4   3   1        4.42        6.12      0.30 o 
  -3   3   1      183.41      168.60      2.40 o 
  -2   3   1     1218.34     1231.94     26.97 o 
  -1   3   1      490.95      507.56      7.52 o 
   0   3   1      211.77      228.50      4.09 o 
   1   3   1       96.35      106.73      2.63 o 
   2   3   1     1885.86     2056.44     23.71 o 
   3   3   1      443.43      455.65      5.14 o 
   4   3   1       20.42       25.69      0.51 o 
   5   3   1      112.51      103.41      2.73 o 
   6   3   1       52.36       39.18      2.08 o 
   7   3   1       58.69       52.38      2.65 o 
   8   3   1       21.91       21.60      1.98 o 
   9   3   1       11.70       11.47      1.83 o 
  10   3   1       37.28       39.43      3.20 o 
  11   3   1       16.09       16.82      2.42 o 
 -11   4   1        6.74        6.87      1.77 o 
 -10   4   1       18.48       18.02      2.18 o 
  -9   4   1       18.11       16.15      3.98 o 
  -8   4   1       47.55       48.10      5.13 o 
  -7   4   1      362.97      354.72      9.19 o 
  -6   4   1        8.80        7.73      1.10 o 
  -5   4   1       63.88       62.48      1.12 o 
  -4   4   1      529.20      558.55      6.29 o 
  -3   4   1        8.55        6.15      0.33 o 
  -2   4   1       96.37      125.25      3.39 o 
  -1   4   1      176.40      193.03      3.96 o 
   0   4   1       55.70       54.07      1.08 o 
   1   4   1      727.52      773.10     10.50 o 
   2   4   1       86.38       99.82      1.47 o 
   3   4   1      551.41      575.96      6.10 o 
   4   4   1       28.28       27.55      0.73 o 
   5   4   1       42.38       38.44      1.31 o 
   6   4   1      173.17      166.55      5.06 o 
   7   4   1       99.41       95.52      3.73 o 
   8   4   1       22.60       20.35      1.96 o 
   9   4   1       14.51       14.15      1.90 o 
  10   4   1        7.71        8.20      1.84 o 
 -11   5   1        6.84        9.18      3.27 o 
 -10   5   1        0.94       -0.01      0.97 o 
  -9   5   1       21.93       20.57      2.09 o 
  -8   5   1       11.34       11.63      1.51 o 
  -7   5   1       75.49       70.28      4.80 o 
  -6   5   1        5.10        3.97      1.11 o 
  -5   5   1      439.30      436.96      6.49 o 
  -4   5   1     1609.81     1723.04     18.66 o 
  -3   5   1      101.83      106.72      1.49 o 
  -2   5   1      625.83      673.68      8.48 o 
  -1   5   1      781.18      864.71     16.69 o 
   0   5   1      407.11      420.88      7.73 o 
   1   5   1     1114.72     1186.01     17.70 o 
   2   5   1      985.66     1055.31     13.81 o 
   3   5   1       85.06       79.90      1.25 o 
   4   5   1      581.19      623.55      7.08 o 
   5   5   1      264.04      255.29      4.74 o 
   6   5   1      508.40      505.74     12.21 o 
   7   5   1       34.94       37.67      2.30 o 
   8   5   1       20.67       17.99      2.94 o 
   9   5   1       22.51       18.89      2.09 o 
  10   5   1       18.96       16.64      2.24 o 
 -11   6   1       38.46       46.22      3.37 o 
 -10   6   1       21.29       22.77      2.39 o 
  -9   6   1       31.53       33.77      2.52 o 
  -8   6   1        5.03        5.58      1.19 o 
  -7   6   1       35.31       38.02      2.12 o 
  -6   6   1      147.02      144.93      3.65 o 
  -5   6   1      454.65      428.95      6.45 o 
  -4   6   1      252.36      252.67      3.33 o 
  -3   6   1       86.91       99.24      1.66 o 
  -2   6   1      253.35      273.16      4.71 o 
  -1   6   1      185.16      183.14      2.97 o 
   0   6   1     1207.11     1232.19     17.41 o 
   1   6   1     1266.45     1355.77     25.15 o 
   2   6   1      150.37      150.34      2.94 o 
   3   6   1       11.30        9.93      0.50 o 
   4   6   1       12.27       14.30      0.62 o 
   5   6   1      224.79      230.75      5.09 o 
   6   6   1       88.49       90.23      2.76 o 
   7   6   1       39.96       34.84      2.26 o 
   8   6   1       12.74       12.52      1.68 o 
   9   6   1       79.03       74.53      4.21 o 
  10   6   1       27.62       27.58      2.70 o 
 -11   7   1        2.86        3.10      1.43 o 
 -10   7   1       13.08       13.23      1.97 o 
  -9   7   1        7.53        7.09      1.43 o 
  -8   7   1        9.25        8.68      1.40 o 
  -7   7   1       24.43       22.77      1.86 o 
  -6   7   1       54.89       54.41      2.01 o 
  -5   7   1      429.01      412.55      6.29 o 
  -4   7   1       27.20       26.64      0.70 o 
  -3   7   1       65.66       63.16      1.24 o 
  -2   7   1       12.36       12.27      0.51 o 
  -1   7   1      323.41      340.99      6.71 o 
   0   7   1       36.33       34.77      1.06 o 
   1   7   1       29.22       25.82      1.16 o 
   2   7   1      265.97      285.41      4.02 o 
   3   7   1      120.76      102.56      1.83 o 
   4   7   1      492.35      503.09      6.84 o 
   5   7   1      102.83       99.87      3.48 o 
   6   7   1       30.07       32.39      1.65 o 
   7   7   1       35.36       35.73      3.77 o 
   8   7   1        7.23        6.78      2.09 o 
   9   7   1       20.66       20.71      2.23 o 
  10   7   1        9.64        8.31      2.65 o 
 -10   8   1        1.02        1.17      1.24 o 
  -9   8   1       58.99       62.32      4.32 o 
  -8   8   1        6.03        5.92      1.24 o 
  -7   8   1      186.65      183.81      4.62 o 
  -6   8   1      139.56      130.47      3.47 o 
  -5   8   1       11.78       14.14      0.76 o 
  -4   8   1       21.87       21.17      0.73 o 
  -3   8   1      270.85      286.70      3.77 o 
  -2   8   1       95.97      103.26      2.38 o 
  -1   8   1       62.57       62.98      1.28 o 
   0   8   1       17.23       14.12      0.82 o 
   1   8   1      443.70      458.56      6.21 o 
   2   8   1        2.54        2.29      0.33 o 
   3   8   1      711.11      755.49      9.87 o 
   4   8   1       65.29       60.12      1.38 o 
   5   8   1      150.98      156.17      5.58 o 
   6   8   1       27.68       27.05      1.57 o 
   7   8   1        7.71        9.82      1.66 o 
   8   8   1        6.10        6.62      1.37 o 
   9   8   1       45.44       45.47      6.48 o 
  10   8   1        2.63        1.47      1.24 o 
 -10   9   1        3.93        2.07      1.80 o 
  -9   9   1       35.23       35.79      3.89 o 
  -8   9   1       54.19       47.93      2.69 o 
  -7   9   1       37.07       36.25      1.83 o 
  -6   9   1        2.49        1.63      0.62 o 
  -5   9   1      149.50      151.80      2.54 o 
  -4   9   1       63.26       62.67      1.37 o 
  -3   9   1       65.38       67.44      1.44 o 
  -2   9   1       33.36       34.11      1.04 o 
  -1   9   1        9.23        8.06      0.51 o 
   0   9   1       82.19       78.09      1.74 o 
   1   9   1       34.70       34.28      1.37 o 
   2   9   1       32.47       37.19      0.92 o 
   3   9   1       96.10       85.99      1.95 o 
   4   9   1      105.80      103.05      2.00 o 
   5   9   1        5.07        6.90      0.97 o 
   6   9   1       19.78       22.58      1.48 o 
   7   9   1        6.70        6.22      1.22 o 
   8   9   1       66.84       70.93      3.44 o 
   9   9   1        1.86        2.83      1.25 o 
  10   9   1       22.92       26.03      2.67 o 
 -10  10   1       22.21       18.45      3.28 o 
  -9  10   1       10.15       10.37      2.55 o 
  -8  10   1        2.02        0.77      1.49 o 
  -7  10   1       52.34       42.96      2.59 o 
  -6  10   1       22.11       22.78      1.88 o 
  -5  10   1      352.87      351.33      6.46 o 
  -4  10   1      371.79      359.52      6.50 o 
  -3  10   1      942.87      903.44     12.98 o 
  -2  10   1      252.08      245.89      3.74 o 
  -1  10   1      301.26      295.26      4.33 o 
   0  10   1      144.31      147.81      3.80 o 
   1  10   1      194.95      192.30      3.07 o 
   2  10   1      169.98      173.19      2.93 o 
   3  10   1      335.66      333.88      4.86 o 
   4  10   1       28.78       28.27      1.08 o 
   5  10   1      433.23      445.29      8.99 o 
   6  10   1       95.30       94.45      5.42 o 
   7  10   1       80.23       83.74      3.55 o 
   8  10   1        2.94        1.77      1.10 o 
   9  10   1        6.75        9.98      1.75 o 
 -10  11   1       40.79       46.01      4.75 o 
  -9  11   1        2.69        3.17      1.84 o 
  -8  11   1       34.91       39.56      3.93 o 
  -7  11   1       10.49       10.92      1.64 o 
  -6  11   1        5.55        5.83      1.61 o 
  -5  11   1       56.36       53.12      2.37 o 
  -4  11   1      227.53      224.11      4.52 o 
  -3  11   1       77.66       74.65      1.83 o 
  -2  11   1       79.41       74.41      1.80 o 
  -1  11   1       91.11       88.26      1.80 o 
   0  11   1      392.94      380.36      6.10 o 
   1  11   1       56.95       59.10      1.77 o 
   2  11   1      122.63      119.71      2.24 o 
   3  11   1      374.97      349.21      6.50 o 
   4  11   1      106.63      103.27      5.06 o 
   5  11   1       90.36       82.43      2.68 o 
   6  11   1      122.74      123.42      3.61 o 
   7  11   1       46.01       44.15      2.42 o 
   8  11   1        5.17        6.90      2.09 o 
   9  11   1        0.27       -1.19      1.61 o 
  -9  12   1       18.69       15.66      2.99 o 
  -8  12   1       29.80       26.68      3.34 o 
  -7  12   1       18.97       19.23      2.04 o 
  -6  12   1        9.75        9.06      1.47 o 
  -5  12   1       23.43       27.36      1.60 o 
  -4  12   1       39.20       40.77      1.59 o 
  -3  12   1       59.70       54.07      1.56 o 
  -2  12   1      312.79      288.24      4.85 o 
  -1  12   1       67.00       66.96      2.04 o 
   0  12   1       30.58       25.89      1.70 o 
   1  12   1       96.84       98.31      2.27 o 
   2  12   1       50.32       45.05      1.45 o 
   3  12   1       66.74       62.70      2.01 o 
   4  12   1      105.60      107.00      6.10 o 
   5  12   1       52.63       45.22      3.96 o 
   6  12   1       70.87       73.76      5.18 o 
   7  12   1        1.51        0.36      1.69 o 
  -9  13   1       15.76       15.13      2.99 o 
  -8  13   1       30.21       27.72      2.50 o 
  -7  13   1       12.89       14.86      1.92 o 
  -6  13   1        2.31        2.21      1.17 o 
  -5  13   1        6.11        7.95      1.66 o 
  -4  13   1       18.68       16.61      1.47 o 
  -3  13   1      120.06      122.73      3.08 o 
  -2  13   1       13.24       12.81      1.02 o 
  -1  13   1       64.52       60.56      2.87 o 
   0  13   1       14.32       15.70      1.10 o 
   1  13   1      128.50      119.54      3.02 o 
   2  13   1       88.01      108.11      3.41 o 
   3  13   1       25.06       29.55      1.76 o 
   4  13   1       94.73       98.94      3.28 o 
   5  13   1       23.48       20.16      2.99 o 
   6  13   1        9.83       12.45      2.84 o 
   7  13   1       33.24       35.66      4.12 o 
  -8  14   1       21.71       26.61      3.84 o 
  -7  14   1       56.41       69.52      5.38 o 
  -6  14   1       73.11       72.86      5.37 o 
  -5  14   1       80.31       88.33      5.65 o 
  -4  14   1        1.65        0.69      1.58 o 
  -3  14   1       14.81       16.82      1.44 o 
  -2  14   1       30.51       31.89      1.58 o 
  -1  14   1        6.53        7.89      0.95 o 
   0  14   1        0.50        1.74      0.67 o 
   1  14   1       19.55       22.91      1.59 o 
   2  14   1        6.43        6.17      1.34 o 
   3  14   1        8.48        7.64      1.43 o 
   4  14   1       18.75       23.49      3.13 o 
   5  14   1      205.46      226.91     10.40 o 
   6  14   1       11.20       13.98      3.07 o 
   7  14   1       16.35       16.20      3.25 o 
  -8  15   1       19.27       30.42      4.15 o 
  -7  15   1        7.50        8.78      2.72 o 
  -6  15   1       25.17       25.31      3.65 o 
  -5  15   1      102.12       98.35      6.26 o 
  -4  15   1       69.59       76.10      5.34 o 
  -3  15   1        4.41        3.93      1.81 o 
  -2  15   1      212.77      203.98      6.37 o 
  -1  15   1      122.35      121.65      8.87 o 
   0  15   1       38.36       41.06      5.23 o 
   1  15   1        8.14        8.75      1.42 o 
   2  15   1       63.43       41.32      3.31 o 
   3  15   1       61.45       66.68      4.92 o 
   4  15   1       54.71       56.95      4.71 o 
   5  15   1       29.46       27.82      3.70 o 
   6  15   1      143.69      158.76      8.76 o 
   7  15   1       25.42       25.64      3.79 o 
  -8  16   1       25.37       33.24      4.51 o 
  -7  16   1        3.10        4.74      2.56 o 
  -6  16   1        0.08        0.47      1.93 o 
  -5  16   1       57.64       62.07      5.18 o 
  -4  16   1       42.25       45.06      4.25 o 
  -3  16   1        1.20        0.90      1.64 o 
  -2  16   1       50.65       54.48      3.01 o 
  -1  16   1       79.54       83.24      3.75 o 
   0  16   1        5.58        6.27      1.40 o 
   1  16   1       13.74       16.47      1.89 o 
   2  16   1      173.29      167.00      7.26 o 
   3  16   1        7.07        3.03      1.98 o 
   4  16   1        0.69        3.74      2.12 o 
   5  16   1       79.03       85.96      6.17 o 
   6  16   1        8.58        6.43      2.60 o 
   7  16   1        5.76        6.58      2.64 o 
  -7  17   1       10.24        9.61      3.18 o 
  -6  17   1        4.16        3.15      2.32 o 
  -5  17   1        6.67       14.40      3.00 o 
  -4  17   1      185.85      183.47      9.47 o 
  -3  17   1       18.10       23.90      3.51 o 
  -2  17   1      120.74      117.24      4.68 o 
  -1  17   1        8.19        6.90      1.55 o 
   0  17   1       40.30       40.46      2.78 o 
   1  17   1        1.48        3.43      2.86 o 
   2  17   1       32.91       41.77      4.21 o 
   3  17   1       44.88       46.61      4.55 o 
   4  17   1      127.42      148.19      8.32 o 
   5  17   1       25.67       14.56      3.30 o 
   6  17   1        6.95        4.78      2.54 o 
   7  17   1       11.26       11.99      3.28 o 
  -7  18   1       31.32       39.47      4.89 o 
  -6  18   1       58.02       63.32      5.85 o 
  -5  18   1        1.94        1.19      2.30 o 
  -4  18   1       22.13       23.79      3.69 o 
  -3  18   1       33.44       31.57      3.98 o 
  -2  18   1      209.95      222.04      7.28 o 
  -1  18   1       17.81       20.61      2.22 o 
   0  18   1       56.35       59.12      3.42 o 
   1  18   1       23.00       24.45      4.51 o 
   2  18   1       37.44       49.56      4.77 o 
   3  18   1        3.06        4.92      2.24 o 
   4  18   1       73.01       85.73      6.32 o 
   5  18   1        9.43       11.05      3.21 o 
   6  18   1       72.31       83.38      6.66 o 
  -6  19   1       80.66       85.99      6.76 o 
  -5  19   1       41.61       42.70      4.94 o 
  -4  19   1       23.73       22.61      3.64 o 
  -3  19   1       18.12       18.51      3.50 o 
  -2  19   1        4.73        7.52      1.72 o 
  -1  19   1       62.18       63.24      3.60 o 
   0  19   1        0.58        0.74      1.36 o 
   1  19   1       59.28       64.02      3.87 o 
   2  19   1       32.47       31.38      4.17 o 
   3  19   1        9.58        8.19      2.77 o 
   4  19   1       99.14      123.91      7.92 o 
   5  19   1        0.27        1.48      2.28 o 
  -5  20   1       18.96       23.29      4.09 o 
  -4  20   1       30.29       34.43      4.60 o 
  -3  20   1       41.07       45.21      4.95 o 
  -2  20   1       16.19       15.91      3.35 o 
  -1  20   1       35.22       41.99      3.18 o 
   0  20   1       57.48       62.12      3.76 o 
   1  20   1        9.15       10.48      2.01 o 
   2  20   1        2.21        4.17      2.50 o 
   3  20   1       38.65       40.06      4.82 o 
   4  20   1       24.56       26.39      4.25 o 
  -4  21   1        9.29        9.67      3.25 o 
  -3  21   1        5.84        6.58      2.89 o 
  -2  21   1       14.37       13.20      3.36 o 
  -1  21   1        2.39        2.29      1.52 o 
   0  21   1       31.22       29.06      3.26 o 
   1  21   1       55.94       61.60      3.88 o 
   2  21   1        4.32        4.26      2.52 o 
   3  21   1       33.66       53.01      5.49 o 
  -2  22   1        8.37       10.09      3.27 o 
  -1  22   1       31.30       42.07      3.46 o 
   0  22   1       17.48       17.15      2.57 o 
   1  22   1        6.19        3.41      2.50 o 
 -11   0   2       27.47       25.32      3.75 o 
 -10   0   2        2.60        4.31      1.92 o 
  -9   0   2        1.55        0.28      1.04 o 
  -8   0   2       45.10       44.73      3.45 o 
  -7   0   2      110.78      100.17      5.10 o 
  -6   0   2      187.76      181.31      7.30 o 
  -5   0   2       45.13       47.03      1.14 o 
  -4   0   2       87.21      112.71      2.46 o 
  -3   0   2      286.74      289.41      5.49 o 
  -2   0   2       24.05       22.02      0.92 o 
  -1   0   2      840.81      911.72     20.06 o 
   0   0   2     9906.03     9957.52    215.21 o 
   1   0   2     2685.46     2794.62     85.43 o 
   2   0   2      673.05      696.36     12.48 o 
   3   0   2      111.47      131.97      2.42 o 
   4   0   2       48.97       45.56      1.26 o 
   5   0   2        1.48        1.74      0.99 o 
   6   0   2        1.06        0.04      0.76 o 
   7   0   2        7.39        5.32      1.54 o 
   8   0   2      137.84      154.29      7.71 o 
   9   0   2       49.12       56.77      4.62 o 
  10   0   2       42.06       44.84      4.68 o 
 -11   1   2       20.64       20.79      2.49 o 
 -10   1   2      111.41      115.41      6.24 o 
  -9   1   2        0.58        1.00      1.00 o 
  -8   1   2      196.03      197.11      6.05 o 
  -7   1   2      118.97      114.20      3.95 o 
  -6   1   2      298.64      283.91      7.35 o 
  -5   1   2       50.25       49.40      0.86 o 
  -4   1   2        2.41        1.52      0.22 o 
  -3   1   2      961.74     1021.86     14.08 o 
  -2   1   2      972.93     1028.16     15.96 o 
  -1   1   2     2444.54     2491.86     38.10 o 
   0   1   2     2493.01     2592.80     45.58 o 
   1   1   2      171.05      165.47      4.04 o 
   2   1   2     1696.93     1819.99     19.58 o 
   3   1   2      111.30      109.91      1.58 o 
   4   1   2      352.37      369.35      4.27 o 
   5   1   2       82.26       73.52      2.80 o 
   6   1   2       64.05       63.44      2.78 o 
   7   1   2       13.40       15.10      1.65 o 
   8   1   2       20.02       21.12      2.25 o 
   9   1   2       47.29       53.11      6.88 o 
  10   1   2        3.86        2.89      1.44 o 
 -11   2   2       13.70       12.79      2.09 o 
 -10   2   2       20.02       18.43      2.14 o 
  -9   2   2       50.08       48.36      2.79 o 
  -8   2   2       67.78       64.69      3.01 o 
  -7   2   2       78.84       76.74      3.08 o 
  -6   2   2       20.49       22.29      2.16 o 
  -5   2   2       83.21       77.81      1.31 o 
  -4   2   2       20.56       23.27      0.50 o 
  -3   2   2     1098.29     1179.29     14.73 o 
  -2   2   2      824.41      869.17     12.16 o 
  -1   2   2      200.67      201.34      3.89 o 
   0   2   2     2444.48     2552.90     60.84 o 
   1   2   2      963.41      908.11     28.84 o 
   2   2   2       55.52       65.74      1.09 o 
   3   2   2      423.22      465.16      5.65 o 
   4   2   2      205.56      218.82      2.68 o 
   5   2   2       61.92       61.88      2.53 o 
   6   2   2      101.26      100.47      6.38 o 
   7   2   2       41.72       38.42      2.31 o 
   8   2   2       34.33       36.56      6.29 o 
   9   2   2        4.75        5.28      1.38 o 
  10   2   2        1.63        3.17      1.41 o 
 -11   3   2       10.51       12.84      2.65 o 
 -10   3   2       16.53       16.35      2.34 o 
  -9   3   2       13.86        8.23      1.45 o 
  -8   3   2       56.67       57.30      4.04 o 
  -7   3   2       40.50       35.32      2.25 o 
  -6   3   2      142.33      131.07      4.05 o 
  -5   3   2      140.40      137.27      2.00 o 
  -4   3   2      406.50      413.86      5.11 o 
  -3   3   2      164.69      195.46      2.72 o 
  -2   3   2     1197.75     1315.79     16.53 o 
  -1   3   2     3512.85     3762.97     46.95 o 
   0   3   2     1754.68     1828.69     35.76 o 
   1   3   2     1665.63     1797.96     32.78 o 
   2   3   2        6.47        6.75      0.31 o 
   3   3   2      284.38      312.54      3.70 o 
   4   3   2      436.78      441.90      5.09 o 
   5   3   2      224.22      228.26      8.67 o 
   6   3   2       16.77       16.29      1.52 o 
   7   3   2       52.65       51.33      3.63 o 
   8   3   2       38.07       35.02      2.52 o 
   9   3   2      138.02      140.99      7.53 o 
  10   3   2       25.63       29.49      3.48 o 
 -11   4   2       20.06       16.55      2.23 o 
 -10   4   2        7.33        5.17      1.60 o 
  -9   4   2        0.86        1.00      0.94 o 
  -8   4   2       56.86       56.00      2.80 o 
  -7   4   2      234.72      215.25      6.20 o 
  -6   4   2      120.85      109.91      2.93 o 
  -5   4   2       45.70       51.43      1.03 o 
  -4   4   2      224.84      235.51      3.13 o 
  -3   4   2      103.15      124.73      1.83 o 
  -2   4   2     1440.66     1685.87     18.26 o 
  -1   4   2      549.17      589.91      7.08 o 
   0   4   2     1746.78     1833.22     23.10 o 
   1   4   2      568.57      625.45      7.51 o 
   2   4   2      481.95      512.97      5.51 o 
   3   4   2      293.89      316.37      3.78 o 
   4   4   2      135.65      144.20      2.11 o 
   5   4   2       13.53       10.90      0.92 o 
   6   4   2       90.56       82.20      3.34 o 
   7   4   2       75.64       71.16      6.79 o 
   8   4   2       34.99       34.95      2.51 o 
   9   4   2        1.57        1.98      1.16 o 
  10   4   2        2.72        1.28      1.61 o 
 -11   5   2       10.92        9.12      1.82 o 
 -10   5   2       13.44       10.77      1.75 o 
  -9   5   2        5.70        6.05      1.38 o 
  -8   5   2       90.63       77.90      8.11 o 
  -7   5   2      142.42      132.68      6.04 o 
  -6   5   2      137.62      129.34      3.32 o 
  -5   5   2      148.23      156.78      2.58 o 
  -4   5   2      112.12      114.79      1.94 o 
  -3   5   2       21.45       25.70      0.92 o 
  -2   5   2      441.54      482.95      6.36 o 
  -1   5   2      518.21      545.08      6.59 o 
   0   5   2      202.98      212.29      5.68 o 
   1   5   2     1008.32     1092.58     13.87 o 
   2   5   2      373.79      400.89      6.21 o 
   3   5   2      582.66      589.91      6.74 o 
   4   5   2      124.90      120.88      2.27 o 
   5   5   2      277.12      283.10      6.02 o 
   6   5   2       13.27       11.12      1.34 o 
   7   5   2       31.80       32.50      3.07 o 
   8   5   2       40.96       45.78      2.83 o 
   9   5   2      115.78      115.72      5.09 o 
  10   5   2       14.72       14.72      2.17 o 
 -11   6   2        7.27        9.30      1.84 o 
 -10   6   2        3.92        5.28      1.40 o 
  -9   6   2       10.77       10.73      1.63 o 
  -8   6   2       25.26       22.87      2.22 o 
  -7   6   2       59.65       59.04      2.18 o 
  -6   6   2       47.96       43.97      1.74 o 
  -5   6   2       27.55       26.58      1.13 o 
  -4   6   2      164.13      165.27      3.27 o 
  -3   6   2      139.39      149.18      2.61 o 
  -2   6   2     1787.45     1868.86     24.26 o 
  -1   6   2     1260.31     1374.65     16.05 o 
   0   6   2       48.95       52.40      1.09 o 
   1   6   2     1512.69     1598.95     20.14 o 
   2   6   2       83.69       92.09      1.51 o 
   3   6   2       49.15       49.42      1.05 o 
   4   6   2       21.30       22.50      0.80 o 
   5   6   2       45.37       37.34      1.62 o 
   6   6   2        5.85        6.22      1.84 o 
   7   6   2        7.57        6.26      1.20 o 
   8   6   2      125.57      140.19      9.17 o 
   9   6   2       51.65       56.69      4.12 o 
  10   6   2       24.36       24.58      2.66 o 
 -11   7   2       23.31       23.02      2.56 o 
 -10   7   2        6.22        5.21      1.49 o 
  -9   7   2       14.41       12.53      1.72 o 
  -8   7   2       10.44        7.73      2.64 o 
  -7   7   2       39.29       42.77      2.26 o 
  -6   7   2      159.67      149.97      3.77 o 
  -5   7   2      202.01      193.42      3.38 o 
  -4   7   2      112.05      117.42      2.02 o 
  -3   7   2       88.83      102.73      1.77 o 
  -2   7   2      636.70      637.99      8.38 o 
  -1   7   2      217.54      226.27      3.33 o 
   0   7   2       58.69       58.71      1.22 o 
   1   7   2      337.20      337.41      4.73 o 
   2   7   2       92.00       96.88      1.49 o 
   3   7   2      160.39      174.13      2.78 o 
   4   7   2      137.50      143.23      2.47 o 
   5   7   2        6.25        5.33      0.68 o 
   6   7   2       38.48       35.51      1.77 o 
   7   7   2       60.07       63.74      3.10 o 
   8   7   2       17.82       20.91      2.07 o 
   9   7   2       15.68       15.97      2.45 o 
  10   7   2       16.34       15.81      2.28 o 
 -11   8   2       16.16        9.01      2.54 o 
 -10   8   2       16.51       18.80      3.18 o 
  -9   8   2       29.17       25.61      2.23 o 
  -8   8   2        7.27        4.60      1.14 o 
  -7   8   2      112.60      105.15      3.15 o 
  -6   8   2      283.29      275.97      6.02 o 
  -5   8   2      120.89      117.33      2.37 o 
  -4   8   2      209.61      208.86      4.08 o 
  -3   8   2       78.15       74.33      1.47 o 
  -2   8   2       99.17       99.94      1.81 o 
  -1   8   2      737.49      726.24     14.18 o 
   0   8   2      149.46      148.98      2.70 o 
   1   8   2      281.39      268.97      4.33 o 
   2   8   2       59.31       64.40      1.47 o 
   3   8   2      373.05      368.24      6.34 o 
   4   8   2      152.99      140.02      2.48 o 
   5   8   2       88.99       82.68      2.61 o 
   6   8   2       15.98       16.91      1.33 o 
   7   8   2        7.21        8.75      1.42 o 
   8   8   2       30.38       33.35      2.50 o 
   9   8   2       56.05       65.26      9.35 o 
  10   8   2        7.58        5.13      2.11 o 
 -10   9   2        1.73        2.12      1.73 o 
  -9   9   2       18.02       21.28      3.19 o 
  -8   9   2       18.82       21.43      2.92 o 
  -7   9   2       77.68       62.61      3.01 o 
  -6   9   2       12.47       11.49      1.44 o 
  -5   9   2      283.55      268.07      5.14 o 
  -4   9   2       95.67       94.35      1.94 o 
  -3   9   2      591.16      605.86      8.14 o 
  -2   9   2       54.48       47.73      1.16 o 
  -1   9   2      216.35      204.31      3.75 o 
   0   9   2       84.34       87.45      1.90 o 
   1   9   2      369.11      369.74      5.64 o 
   2   9   2        4.08        4.58      0.48 o 
   3   9   2        7.63        6.76      0.54 o 
   4   9   2      138.96      137.11      2.49 o 
   5   9   2       56.44       60.26      2.22 o 
   6   9   2        1.71        0.80      0.82 o 
   7   9   2      109.67      106.42      4.21 o 
   8   9   2       11.25       10.26      2.24 o 
   9   9   2       21.50       21.96      2.49 o 
 -10  10   2       24.35       26.87      3.78 o 
  -9  10   2       10.16       10.81      2.54 o 
  -8  10   2       16.86       12.79      2.56 o 
  -7  10   2        7.44        8.48      1.45 o 
  -6  10   2       48.97       45.31      3.45 o 
  -5  10   2       97.36       96.35      2.53 o 
  -4  10   2       31.64       29.38      1.02 o 
  -3  10   2       98.06       98.42      1.91 o 
  -2  10   2       16.42       13.43      0.67 o 
  -1  10   2      426.92      402.57      6.11 o 
   0  10   2      133.68      123.69      2.51 o 
   1  10   2       26.01       26.03      0.91 o 
   2  10   2      308.13      307.74      4.58 o 
   3  10   2        3.34        5.00      0.60 o 
   4  10   2      157.01      155.38      3.45 o 
   5  10   2       14.53       13.32      1.20 o 
   6  10   2        9.83        8.61      1.11 o 
   7  10   2       26.25       26.15      2.52 o 
   8  10   2        6.51        4.04      1.27 o 
   9  10   2        4.06        3.74      3.36 o 
 -10  11   2        6.19        6.06      2.35 o 
  -9  11   2       57.11       61.39      5.04 o 
  -8  11   2       35.17       36.65      2.76 o 
  -7  11   2       37.20       38.08      3.43 o 
  -6  11   2       23.39       27.23      2.08 o 
  -5  11   2        2.53        2.57      0.69 o 
  -4  11   2       99.50       95.45      2.52 o 
  -3  11   2      222.36      200.47      3.65 o 
  -2  11   2      274.83      267.85      4.55 o 
  -1  11   2       95.64       87.93      2.42 o 
   0  11   2      156.65      159.60      3.25 o 
   1  11   2      154.84      144.93      2.59 o 
   2  11   2       29.78       26.62      0.98 o 
   3  11   2       22.68       20.06      1.13 o 
   4  11   2       84.81       81.57      2.32 o 
   5  11   2      180.00      185.50      5.82 o 
   6  11   2       21.56       15.61      1.77 o 
   7  11   2      144.79      163.83      8.02 o 
   8  11   2       15.74       17.71      2.94 o 
   9  11   2        7.70        3.94      2.09 o 
 -10  12   2       15.92        9.63      2.79 o 
  -9  12   2       19.41       17.26      3.10 o 
  -8  12   2        8.02       10.86      1.86 o 
  -7  12   2        2.44        2.10      1.18 o 
  -6  12   2       16.88       17.06      1.80 o 
  -5  12   2        7.03        6.44      0.85 o 
  -4  12   2       25.70       24.83      1.31 o 
  -3  12   2      144.94      136.11      3.50 o 
  -2  12   2      174.78      167.36      4.34 o 
  -1  12   2      131.17      116.88      2.91 o 
   0  12   2       61.23       59.43      1.90 o 
   1  12   2        7.92        8.53      0.72 o 
   2  12   2       85.85       83.32      2.38 o 
   3  12   2       94.97       90.35      2.51 o 
   4  12   2       16.73       17.52      2.86 o 
   5  12   2       12.15       13.80      1.83 o 
   6  12   2       69.33       71.65      3.40 o 
   7  12   2        9.14       10.16      2.26 o 
  -9  13   2        1.44        2.08      1.99 o 
  -8  13   2       13.50       15.48      3.95 o 
  -7  13   2        9.51       13.11      2.28 o 
  -6  13   2       43.21       42.29      4.04 o 
  -5  13   2       30.55       31.64      2.09 o 
  -4  13   2        5.13        5.37      0.82 o 
  -3  13   2      311.95      308.51      5.97 o 
  -2  13   2       21.82       27.16      1.37 o 
  -1  13   2      285.99      261.36      5.30 o 
   0  13   2      405.76      413.89     10.25 o 
   1  13   2      118.84      104.75      3.80 o 
   2  13   2       44.22       51.27      1.89 o 
   3  13   2        9.64       11.59      1.28 o 
   4  13   2       55.92       59.77      3.10 o 
   5  13   2       10.19        6.49      2.24 o 
   6  13   2       18.89       18.35      3.08 o 
   7  13   2       26.31       26.10      3.73 o 
  -9  14   2       31.48       40.40      4.41 o 
  -8  14   2       30.97       38.86      3.76 o 
  -7  14   2        8.28        9.53      1.72 o 
  -6  14   2       53.38       49.95      2.91 o 
  -5  14   2        2.56        1.53      1.07 o 
  -4  14   2       19.36       17.92      2.80 o 
  -3  14   2        6.15        6.56      1.48 o 
  -2  14   2      125.16      122.39      6.76 o 
  -1  14   2        2.12        1.14      0.65 o 
   0  14   2       50.39       53.23      1.99 o 
   1  14   2       17.06       15.58      1.20 o 
   2  14   2       41.08       42.91      2.42 o 
   3  14   2       56.76       59.63      4.50 o 
   4  14   2       46.83       52.94      4.44 o 
   5  14   2       10.60       13.58      2.75 o 
   6  14   2       39.93       48.28      4.73 o 
   7  14   2        0.76        2.56      2.29 o 
  -8  15   2        5.87        1.69      2.32 o 
  -7  15   2        8.24        7.35      2.67 o 
  -6  15   2       32.83       29.69      3.84 o 
  -5  15   2       11.57        5.89      2.24 o 
  -4  15   2       77.04       80.37      5.38 o 
  -3  15   2       14.43       13.94      1.67 o 
  -2  15   2       59.91       59.49      3.02 o 
  -1  15   2       25.24       24.43      2.03 o 
   0  15   2       11.38       11.20      1.58 o 
   1  15   2       33.55       38.31      3.26 o 
   2  15   2        5.14        3.15      1.87 o 
   3  15   2       46.25       48.03      4.37 o 
   4  15   2       27.79       30.46      3.70 o 
   5  15   2       42.18       46.24      4.55 o 
   6  15   2       63.74       75.60      5.76 o 
   7  15   2        3.42        2.37      2.56 o 
  -8  16   2       44.41       42.22      4.88 o 
  -7  16   2       12.65       11.21      3.03 o 
  -6  16   2       20.71       20.18      3.44 o 
  -5  16   2       20.33       18.74      3.28 o 
  -4  16   2      110.46      104.46      6.45 o 
  -3  16   2       21.08       24.78      3.29 o 
  -2  16   2       40.35       33.90      2.45 o 
  -1  16   2      247.79      258.07      9.07 o 
   0  16   2       77.50       79.37      4.38 o 
   1  16   2        3.96        6.53      1.39 o 
   2  16   2       22.67       25.41      3.36 o 
   3  16   2        9.35        9.70      2.48 o 
   4  16   2        3.02        1.16      1.97 o 
   5  16   2        3.15        1.43      2.01 o 
   6  16   2       10.88        6.65      2.64 o 
   7  16   2       38.27       28.13      4.18 o 
  -7  17   2        4.04       -0.71      2.10 o 
  -6  17   2       11.99       11.54      3.04 o 
  -5  17   2        5.65        6.89      2.57 o 
  -4  17   2       16.36       13.49      2.91 o 
  -3  17   2       40.37       41.47      4.29 o 
  -2  17   2       11.47       10.68      1.76 o 
  -1  17   2       62.60       68.56      3.51 o 
   0  17   2       11.67        9.43      3.40 o 
   1  17   2        5.90        3.65      1.39 o 
   2  17   2       16.14       18.92      3.10 o 
   3  17   2        5.88        4.78      2.15 o 
   4  17   2       53.94       65.03      5.27 o 
   5  17   2       12.90       12.88      3.18 o 
   6  17   2        0.20       -1.16      2.11 o 
  -7  18   2        0.26       -1.78      2.00 o 
  -6  18   2       23.03       25.32      4.08 o 
  -5  18   2       12.22       10.34      2.99 o 
  -4  18   2        8.39        9.52      2.85 o 
  -3  18   2        2.23        4.75      2.25 o 
  -2  18   2      349.20      345.44     10.04 o 
  -1  18   2        1.02       -1.44      1.13 o 
   0  18   2      109.79      111.73      4.75 o 
   1  18   2       34.45       38.65      6.70 o 
   2  18   2       40.76       41.33      4.47 o 
   3  18   2       11.49       11.22      3.02 o 
   4  18   2        2.44        5.15      2.37 o 
   5  18   2        3.21        1.50      2.21 o 
   6  18   2       27.80       29.76      4.34 o 
  -6  19   2        4.84        7.44      2.86 o 
  -5  19   2        8.25        9.45      3.10 o 
  -4  19   2       43.76       44.88      4.83 o 
  -3  19   2       35.57       38.58      4.49 o 
  -2  19   2        8.35        6.78      1.70 o 
  -1  19   2       37.94       39.41      5.78 o 
   0  19   2        6.90        6.50      2.34 o 
   1  19   2       77.86       81.21      4.12 o 
   2  19   2       13.20       12.56      2.99 o 
   3  19   2        5.66        2.69      2.31 o 
   4  19   2        7.63        3.71      2.46 o 
   5  19   2        9.65        9.73      3.08 o 
  -5  20   2        3.73        6.12      2.65 o 
  -4  20   2        5.10        7.53      2.76 o 
  -3  20   2       20.27       26.77      4.09 o 
  -2  20   2       17.40       20.25      7.34 o 
  -1  20   2       42.70       52.85      3.56 o 
   0  20   2       47.23       55.25      3.58 o 
   1  20   2        9.74       10.29      2.93 o 
   2  20   2        9.58       11.47      3.21 o 
   3  20   2        6.86       10.87      3.17 o 
   4  20   2        1.87        4.97      2.66 o 
  -4  21   2       25.30       17.29      3.64 o 
  -3  21   2       27.33       23.78      4.01 o 
  -2  21   2       13.29       16.32      3.52 o 
  -1  21   2       18.31       20.71      2.55 o 
   0  21   2       16.60       19.92      2.58 o 
   1  21   2        1.61        2.75      2.44 o 
   2  21   2        1.60        3.52      2.38 o 
   3  21   2       26.55       24.48      4.27 o 
  -1  22   2        9.28       10.70      2.26 o 
   0  22   2        7.98        8.88      3.07 o 
 -11   0   3        1.10       -0.71      1.43 o 
 -10   0   3       19.72       18.80      3.00 o 
  -9   0   3       11.92       12.73      2.40 o 
  -8   0   3        0.03        0.56      1.01 o 
  -7   0   3       54.26       49.55      3.39 o 
  -6   0   3       13.91       11.54      1.69 o 
  -5   0   3      287.13      291.17      4.47 o 
  -4   0   3      548.75      607.59      8.66 o 
  -3   0   3      408.70      443.01      7.35 o 
  -2   0   3      107.48      116.69      3.22 o 
  -1   0   3      533.33      572.48     13.03 o 
   0   0   3       51.75       59.61      1.94 o 
   1   0   3      209.72      215.26      4.33 o 
   2   0   3       24.68       19.10      1.00 o 
   3   0   3        5.11        5.05      0.48 o 
   4   0   3       66.36       72.93      1.98 o 
   5   0   3      153.56      133.02      6.11 o 
   6   0   3       34.38       32.34      2.96 o 
   7   0   3       21.08       15.71      2.42 o 
   8   0   3        6.57        7.90      2.11 o 
   9   0   3        9.78        9.91      2.62 o 
  10   0   3       31.99       24.36      3.89 o 
 -11   1   3        2.27        0.21      1.43 o 
 -10   1   3        5.09        5.84      1.34 o 
  -9   1   3        9.36        8.22      1.39 o 
  -8   1   3       50.29       49.53      2.60 o 
  -7   1   3       67.71       66.95      2.86 o 
  -6   1   3      655.03      653.27     12.21 o 
  -5   1   3       42.71       41.10      0.70 o 
  -4   1   3      193.44      215.13      2.70 o 
  -3   1   3      216.48      229.39      2.81 o 
  -2   1   3     1515.80     1548.55     19.39 o 
  -1   1   3     1352.43     1363.14     21.18 o 
   0   1   3      460.02      496.07      8.05 o 
   1   1   3       38.48       40.79      0.88 o 
   2   1   3     1390.18     1443.63     16.71 o 
   3   1   3      959.39      969.00     10.69 o 
   4   1   3      307.66      302.90      3.96 o 
   5   1   3      291.92      283.11      7.52 o 
   6   1   3       46.83       41.51      2.31 o 
   7   1   3        4.60        4.00      1.01 o 
   8   1   3        0.14        1.27      0.92 o 
   9   1   3        3.50        3.51      1.28 o 
  10   1   3       27.93       24.49      4.03 o 
 -11   2   3       10.38       10.49      1.87 o 
 -10   2   3        0.91        1.21      0.98 o 
  -9   2   3       23.37       23.78      2.10 o 
  -8   2   3      143.45      137.37      4.75 o 
  -7   2   3      113.47      106.04      3.79 o 
  -6   2   3      247.54      244.99      5.28 o 
  -5   2   3       98.99      113.80      1.57 o 
  -4   2   3      126.89      131.56      1.63 o 
  -3   2   3      696.97      769.40      8.54 o 
  -2   2   3      466.23      515.22      6.78 o 
  -1   2   3      217.28      227.30      2.98 o 
   0   2   3     1313.95     1359.05     18.84 o 
   1   2   3      246.72      291.30      3.47 o 
   2   2   3      215.58      221.25      2.94 o 
   3   2   3      249.26      266.62      3.28 o 
   4   2   3      312.47      331.86      5.08 o 
   5   2   3      142.79      139.66      4.44 o 
   6   2   3       16.95       16.33      1.59 o 
   7   2   3        0.20        0.30      0.75 o 
   8   2   3       21.53       17.67      2.03 o 
   9   2   3       13.82       11.10      3.88 o 
  10   2   3        8.89        8.82      1.94 o 
 -11   3   3        3.46        2.36      1.27 o 
 -10   3   3       18.38       19.60      2.13 o 
  -9   3   3        6.02        4.95      1.24 o 
  -8   3   3       29.71       26.02      5.11 o 
  -7   3   3       16.20       13.91      1.58 o 
  -6   3   3       33.96       38.78      1.55 o 
  -5   3   3       77.03       88.15      1.45 o 
  -4   3   3      267.83      294.44      3.82 o 
  -3   3   3      188.20      183.51      3.03 o 
  -2   3   3       42.56       46.56      0.92 o 
  -1   3   3      945.79      935.94     10.33 o 
   0   3   3       22.65       20.69      0.57 o 
   1   3   3      490.49      479.49      6.37 o 
   2   3   3      332.98      355.79      4.50 o 
   3   3   3       23.46       23.22      0.82 o 
   4   3   3        6.26        5.58      0.48 o 
   5   3   3       16.09       12.58      1.43 o 
   6   3   3       15.80       13.01      1.50 o 
   7   3   3       12.84       14.55      1.67 o 
   8   3   3       25.19       26.67      2.36 o 
   9   3   3       16.25       13.89      2.03 o 
  10   3   3       42.20       51.81      3.69 o 
 -11   4   3        7.36        8.09      1.71 o 
 -10   4   3       44.22       43.56      2.96 o 
  -9   4   3        7.33        5.14      1.22 o 
  -8   4   3      180.50      168.23      5.44 o 
  -7   4   3       74.97       65.81      3.20 o 
  -6   4   3       46.16       42.57      2.12 o 
  -5   4   3      140.75      129.23      2.41 o 
  -4   4   3      745.22      802.59      8.94 o 
  -3   4   3      629.01      677.14      9.05 o 
  -2   4   3      479.42      512.52      6.27 o 
  -1   4   3       30.05       34.50      0.77 o 
   0   4   3      895.94      926.92     11.88 o 
   1   4   3      794.63      846.35     10.87 o 
   2   4   3      514.89      564.50      8.85 o 
   3   4   3      201.70      205.56      3.11 o 
   4   4   3       75.51       72.47      2.12 o 
   5   4   3      131.44      124.15      4.14 o 
   6   4   3       88.49       88.06      3.54 o 
   7   4   3       23.15       30.73      2.26 o 
   8   4   3       44.14       36.78      2.99 o 
   9   4   3       60.35       57.96      6.10 o 
  10   4   3        2.97        1.71      1.38 o 
 -11   5   3        0.20        0.61      1.10 o 
 -10   5   3       21.88       18.32      2.12 o 
  -9   5   3       19.95       18.42      3.80 o 
  -8   5   3       28.94       33.44      2.24 o 
  -7   5   3       67.26       63.68      2.41 o 
  -6   5   3       44.01       47.23      2.05 o 
  -5   5   3      367.66      376.04      5.79 o 
  -4   5   3       44.62       49.91      1.02 o 
  -3   5   3       30.11       36.55      0.92 o 
  -2   5   3      681.49      738.86      8.87 o 
  -1   5   3      767.22      803.98      9.61 o 
   0   5   3       54.46       57.71      1.26 o 
   1   5   3      226.99      243.80      3.54 o 
   2   5   3      568.06      585.55      7.13 o 
   3   5   3       16.53       14.21      0.63 o 
   4   5   3       95.26       87.56      1.89 o 
   5   5   3      167.35      168.99      6.04 o 
   6   5   3      116.40      108.46      4.04 o 
   7   5   3       11.37        9.41      1.50 o 
   8   5   3       21.32       22.64      2.20 o 
   9   5   3        5.42        4.08      1.38 o 
  10   5   3        1.46        2.15      2.42 o 
 -11   6   3        6.43        5.73      1.59 o 
 -10   6   3       38.01       41.95      2.99 o 
  -9   6   3       38.64       35.67      2.50 o 
  -8   6   3       38.06       38.45      2.35 o 
  -7   6   3       10.30        9.50      1.01 o 
  -6   6   3       99.61       88.81      2.62 o 
  -5   6   3      249.38      237.59      3.98 o 
  -4   6   3      289.30      299.13      4.28 o 
  -3   6   3      105.62      110.71      2.13 o 
  -2   6   3      200.25      193.67      2.94 o 
  -1   6   3      247.52      239.39      4.40 o 
   0   6   3       87.95       95.31      1.73 o 
   1   6   3      350.53      343.41      5.28 o 
   2   6   3       25.90       29.44      0.74 o 
   3   6   3      111.25      113.28      2.03 o 
   4   6   3       99.25      100.54      2.43 o 
   5   6   3       71.98       64.46      2.26 o 
   6   6   3        1.74        0.13      0.69 o 
   7   6   3       15.33       14.05      1.72 o 
   8   6   3        0.68        0.22      0.93 o 
   9   6   3       32.41       34.68      6.35 o 
 -11   7   3        4.27        5.43      2.33 o 
 -10   7   3        9.57        6.79      2.25 o 
  -9   7   3        0.20       -0.53      0.80 o 
  -8   7   3       12.19       10.16      3.01 o 
  -7   7   3       13.30       12.15      1.12 o 
  -6   7   3       20.79       15.92      1.13 o 
  -5   7   3      344.98      329.57      5.26 o 
  -4   7   3      182.79      178.29      3.18 o 
  -3   7   3       48.55       50.30      1.51 o 
  -2   7   3      205.79      210.58      3.90 o 
  -1   7   3       90.46       98.49      1.63 o 
   0   7   3      331.52      329.93      4.71 o 
   1   7   3      366.39      353.59      5.51 o 
   2   7   3      337.07      343.46      4.21 o 
   3   7   3      211.53      199.22      4.01 o 
   4   7   3      194.56      185.14      3.35 o 
   5   7   3       99.28      111.02      3.18 o 
   6   7   3       11.83       11.37      1.48 o 
   7   7   3       14.40       16.45      1.84 o 
   8   7   3        0.75        0.07      0.95 o 
   9   7   3       12.11       10.56      1.88 o 
 -11   8   3        4.99        8.12      2.58 o 
 -10   8   3        0.15        2.67      1.69 o 
  -9   8   3       28.68       30.68      3.61 o 
  -8   8   3        3.16        1.48      1.34 o 
  -7   8   3      217.08      205.31      6.30 o 
  -6   8   3      141.17      126.81      4.36 o 
  -5   8   3      115.09      108.90      3.14 o 
  -4   8   3       60.05       63.28      1.61 o 
  -3   8   3      394.70      409.75      7.13 o 
  -2   8   3       27.84       29.44      0.87 o 
  -1   8   3       69.38       62.80      1.25 o 
   0   8   3      575.38      565.48      7.69 o 
   1   8   3      276.44      287.30      4.26 o 
   2   8   3      170.35      166.85      2.57 o 
   3   8   3      437.97      470.94      6.57 o 
   4   8   3       86.38       94.52      2.76 o 
   5   8   3      193.85      210.42      5.03 o 
   6   8   3       51.79       52.40      2.75 o 
   7   8   3        6.72        5.93      1.34 o 
   8   8   3        1.11        1.42      1.05 o 
   9   8   3       11.36       10.30      2.97 o 
 -10   9   3       22.38       23.81      3.61 o 
  -9   9   3        5.24        4.91      1.89 o 
  -8   9   3       13.69       12.77      1.72 o 
  -7   9   3       35.96       36.46      2.36 o 
  -6   9   3       36.47       36.80      2.22 o 
  -5   9   3      329.54      323.57      6.05 o 
  -4   9   3       30.36       26.66      1.06 o 
  -3   9   3      404.97      361.31      5.76 o 
  -2   9   3      100.77       97.76      1.86 o 
  -1   9   3      257.94      260.08      4.82 o 
   0   9   3      156.41      161.02      2.72 o 
   1   9   3      145.40      145.32      2.34 o 
   2   9   3       32.74       37.36      1.12 o 
   3   9   3      369.12      360.22      6.54 o 
   4   9   3       98.77       98.13      2.98 o 
   5   9   3       66.50       64.19      2.36 o 
   6   9   3        2.34        2.80      0.86 o 
   7   9   3       42.54       40.51      5.79 o 
   8   9   3       57.34       62.75      3.43 o 
   9   9   3        1.57        3.67      1.58 o 
 -10  10   3       39.99       48.32      4.75 o 
  -9  10   3       25.04       20.61      3.19 o 
  -8  10   3       45.36       43.49      4.07 o 
  -7  10   3       32.90       35.70      2.42 o 
  -6  10   3       70.23       68.61      6.02 o 
  -5  10   3       17.46       17.92      1.12 o 
  -4  10   3       94.04       89.40      2.11 o 
  -3  10   3        8.17        9.72      0.59 o 
  -2  10   3       89.65       88.60      1.80 o 
  -1  10   3      177.95      173.69      3.76 o 
   0  10   3       52.62       53.25      2.10 o 
   1  10   3      197.42      198.79      3.60 o 
   2  10   3      144.32      132.99      2.71 o 
   3  10   3       11.91       12.90      0.98 o 
   4  10   3       29.58       27.79      2.00 o 
   5  10   3       51.28       52.86      2.77 o 
   6  10   3       52.24       49.98      2.81 o 
   7  10   3       22.15       17.05      2.85 o 
   8  10   3       29.46       27.10      3.58 o 
   9  10   3       13.37        8.67      2.63 o 
 -10  11   3       45.48       59.63      5.39 o 
  -9  11   3       18.14       19.09      3.12 o 
  -8  11   3       22.48       27.92      5.84 o 
  -7  11   3       38.21       34.51      2.49 o 
  -6  11   3       31.15       31.89      3.73 o 
  -5  11   3       63.34       61.93      2.04 o 
  -4  11   3        8.93        7.42      0.71 o 
  -3  11   3      110.89      107.53      2.40 o 
  -2  11   3      115.77      108.54      2.39 o 
  -1  11   3      161.58      147.09      3.35 o 
   0  11   3      377.79      349.10      6.48 o 
   1  11   3       33.74       31.64      1.54 o 
   2  11   3       45.05       45.83      1.46 o 
   3  11   3       25.95       29.81      1.41 o 
   4  11   3      170.28      171.80      5.50 o 
   5  11   3       71.97       75.57      6.79 o 
   6  11   3       24.56       25.65      3.38 o 
   7  11   3       28.99       26.13      3.34 o 
   8  11   3        1.07        4.70      2.02 o 
 -10  12   3       15.43       21.16      3.73 o 
  -9  12   3       54.01       55.93      4.97 o 
  -8  12   3       13.69       12.64      1.90 o 
  -7  12   3        7.57        7.75      2.85 o 
  -6  12   3       27.49       28.40      2.41 o 
  -5  12   3       17.04       17.13      1.21 o 
  -4  12   3      120.95      123.37      4.45 o 
  -3  12   3      187.71      173.85      3.41 o 
  -2  12   3       58.46       49.78      1.56 o 
  -1  12   3       61.72       66.85      2.10 o 
   0  12   3        4.72        5.49      0.78 o 
   1  12   3       69.91       69.83      2.61 o 
   2  12   3       31.59       32.12      1.65 o 
   3  12   3       43.30       42.78      1.71 o 
   4  12   3       40.29       43.45      3.51 o 
   5  12   3       13.82       14.91      3.69 o 
   6  12   3       14.43       14.11      1.86 o 
   7  12   3       23.25       25.21      3.32 o 
   8  12   3        7.30        5.70      2.13 o 
  -9  13   3       56.72       55.26      5.04 o 
  -8  13   3        5.12        4.63      1.48 o 
  -7  13   3       34.22       35.30      3.12 o 
  -6  13   3       70.47       68.03      3.36 o 
  -5  13   3       41.82       40.71      2.48 o 
  -4  13   3       36.57       36.27      1.64 o 
  -3  13   3      150.67      147.31      3.61 o 
  -2  13   3       59.09       58.62      1.76 o 
  -1  13   3       46.78       40.40      1.69 o 
   0  13   3       90.48       80.80      2.51 o 
   1  13   3      233.36      215.69      4.54 o 
   2  13   3       50.81       56.13      1.99 o 
   3  13   3       63.09       71.41      2.31 o 
   4  13   3      315.85      335.66      9.23 o 
   5  13   3       22.55       20.27      3.21 o 
   6  13   3       55.88       58.80      4.75 o 
  -9  14   3       67.56       80.79      6.04 o 
  -8  14   3        5.40        6.27      1.63 o 
  -7  14   3       49.14       52.12      3.18 o 
  -6  14   3       39.52       38.21      2.88 o 
  -5  14   3       66.96       73.66      3.40 o 
  -4  14   3       31.53       29.66      2.13 o 
  -3  14   3        9.17        8.09      1.04 o 
  -2  14   3       57.52       56.28      2.90 o 
  -1  14   3      103.35       96.45      3.88 o 
   0  14   3       44.41       40.42      4.16 o 
   1  14   3       59.37       52.43      2.75 o 
   2  14   3       23.49       29.98      3.32 o 
   3  14   3       32.53       36.06      3.75 o 
   4  14   3       76.40       89.76      5.86 o 
   5  14   3      148.68      170.69      8.80 o 
   6  14   3        1.36        1.11      2.00 o 
  -8  15   3        8.87       11.35      2.05 o 
  -7  15   3       15.43       13.63      2.04 o 
  -6  15   3        0.36        1.27      1.04 o 
  -5  15   3       36.96       33.55      3.77 o 
  -4  15   3        1.31        2.16      1.66 o 
  -3  15   3       23.57       23.07      2.80 o 
  -2  15   3        3.36        2.75      1.08 o 
  -1  15   3       11.35       12.04      1.63 o 
   0  15   3        9.48        8.10      1.46 o 
   1  15   3       22.29       21.69      1.97 o 
   2  15   3       10.98        9.12      2.38 o 
   3  15   3       48.83       51.33      4.55 o 
   4  15   3        8.26        9.40      2.63 o 
   5  15   3        1.89        1.81      2.09 o 
   6  15   3       24.80       24.12      3.69 o 
   7  15   3       18.55       21.53      3.77 o 
  -8  16   3       21.00       21.84      3.84 o 
  -7  16   3       26.61       33.66      4.29 o 
  -6  16   3       17.67       16.26      3.26 o 
  -5  16   3       39.25       40.03      4.25 o 
  -4  16   3       14.07       13.56      2.78 o 
  -3  16   3       84.59       82.25      3.82 o 
  -2  16   3       48.29       46.27      2.85 o 
  -1  16   3       39.82       45.08      2.80 o 
   0  16   3       16.38       15.15      2.71 o 
   1  16   3        1.87        1.97      1.18 o 
   2  16   3       82.45      101.97      6.32 o 
   3  16   3       68.29       71.04      5.42 o 
   4  16   3       14.02       16.83      3.22 o 
   5  16   3       58.07       62.46      5.30 o 
   6  16   3        9.49        7.09      2.65 o 
  -7  17   3       10.04       11.17      3.11 o 
  -6  17   3       12.00       14.39      3.23 o 
  -5  17   3       51.58       48.31      4.69 o 
  -4  17   3       13.16       10.85      2.74 o 
  -3  17   3       14.83       14.70      3.48 o 
  -2  17   3      111.53      104.74      5.51 o 
  -1  17   3       10.15        8.76      1.64 o 
   0  17   3       85.14       84.67      3.96 o 
   1  17   3        7.64        6.20      1.52 o 
   2  17   3       37.06       39.48      4.23 o 
   3  17   3       22.16       22.74      3.46 o 
   4  17   3       28.43       22.34      3.70 o 
   5  17   3        9.66       12.90      3.14 o 
   6  17   3       10.04       11.56      3.17 o 
  -7  18   3       16.37       15.35      3.53 o 
  -6  18   3       23.19       19.55      3.69 o 
  -5  18   3       42.47       32.00      4.13 o 
  -4  18   3       59.67       58.53      5.27 o 
  -3  18   3       50.07       47.58      4.69 o 
  -2  18   3       32.58       33.85      2.72 o 
  -1  18   3        2.27        2.20      1.30 o 
   0  18   3       22.59       21.17      3.05 o 
   1  18   3        4.33        5.48      1.62 o 
   2  18   3       61.12       63.47      5.21 o 
   3  18   3       15.44       13.76      3.21 o 
   4  18   3       13.52       12.82      3.22 o 
   5  18   3       39.18       33.79      4.56 o 
  -6  19   3        5.54        3.76      2.47 o 
  -5  19   3       15.75       18.90      3.69 o 
  -4  19   3        8.61        2.76      2.07 o 
  -3  19   3        9.65        8.84      2.73 o 
  -2  19   3       77.74       81.93      4.17 o 
  -1  19   3       18.17       18.68      2.29 o 
   0  19   3       27.30       23.83      2.54 o 
   1  19   3       13.86       15.17      3.22 o 
   2  19   3       57.15       68.01      5.65 o 
   3  19   3        3.86        4.10      2.57 o 
   4  19   3       28.37       29.76      4.32 o 
  -5  20   3       29.28       25.49      4.09 o 
  -4  20   3       18.17       19.90      3.70 o 
  -3  20   3        7.15        6.40      2.57 o 
  -2  20   3        7.61        7.04      1.87 o 
  -1  20   3       49.45       56.10      3.62 o 
   0  20   3       40.31       35.98      5.12 o 
   1  20   3       46.64       48.39      5.01 o 
   2  20   3       10.89       11.78      3.20 o 
   3  20   3        1.66       -0.30      2.04 o 
  -3  21   3        5.48        4.03      2.55 o 
  -2  21   3        5.16        5.80      1.81 o 
  -1  21   3        8.86       10.44      2.11 o 
   0  21   3       55.21       53.52      3.70 o 
   1  21   3        9.86       13.05      3.32 o 
   2  21   3        0.60        2.61      2.33 o 
 -11   0   4       41.01       39.46      4.31 o 
 -10   0   4       33.45       31.10      3.55 o 
  -9   0   4       53.76       49.49      3.96 o 
  -8   0   4       83.47       78.27      4.70 o 
  -7   0   4        0.00       -0.62      0.76 o 
  -6   0   4       65.60       65.47      1.72 o 
  -5   0   4       33.72       37.42      1.34 o 
  -4   0   4      455.92      446.00      8.53 o 
  -3   0   4        0.99        0.58      0.44 o 
  -2   0   4      213.43      194.69      4.06 o 
  -1   0   4     1039.56     1040.31     18.56 o 
   0   0   4      133.96      145.13      4.01 o 
   1   0   4       39.56       41.66      1.46 o 
   2   0   4        0.04        0.34      0.38 o 
   3   0   4        0.63        0.08      0.36 o 
   4   0   4       90.91      100.32      4.98 o 
   5   0   4       48.90       39.09      3.10 o 
   6   0   4        8.66        7.06      1.76 o 
   7   0   4       15.54       16.49      2.60 o 
   8   0   4       32.02       37.54      3.96 o 
   9   0   4        5.27        2.92      1.81 o 
 -11   1   4       17.57       15.96      2.18 o 
 -10   1   4       14.01       16.38      3.03 o 
  -9   1   4       20.55       22.17      2.03 o 
  -8   1   4      130.69      130.43      7.14 o 
  -7   1   4       67.87       62.92      2.77 o 
  -6   1   4       45.38       49.20      0.96 o 
  -5   1   4      116.01      125.20      2.15 o 
  -4   1   4      241.47      232.18      3.18 o 
  -3   1   4      374.69      386.66      5.26 o 
  -2   1   4      493.03      532.36      6.99 o 
  -1   1   4      253.76      240.41      3.80 o 
   0   1   4      335.56      332.79      5.68 o 
   1   1   4      106.04      121.03      2.09 o 
   2   1   4      630.64      638.00      8.35 o 
   3   1   4       19.16       15.99      0.56 o 
   4   1   4      288.32      286.00      6.01 o 
   5   1   4       30.61       32.10      2.05 o 
   6   1   4       75.04       70.92      3.18 o 
   7   1   4        2.22        0.88      0.81 o 
   8   1   4        4.94        8.96      1.62 o 
   9   1   4       10.01       12.04      1.99 o 
 -11   2   4       19.33       23.07      2.49 o 
 -10   2   4       56.96       53.94      3.65 o 
  -9   2   4       16.11       12.20      1.65 o 
  -8   2   4       54.31       51.89      7.24 o 
  -7   2   4      323.90      303.65      8.10 o 
  -6   2   4       40.28       38.62      1.07 o 
  -5   2   4       16.03       12.93      0.53 o 
  -4   2   4      166.83      150.59      2.53 o 
  -3   2   4      567.78      589.38      7.17 o 
  -2   2   4        3.14        1.90      0.27 o 
  -1   2   4      485.82      507.17      7.39 o 
   0   2   4      374.05      367.47      5.49 o 
   1   2   4      202.27      199.52      2.98 o 
   2   2   4       21.31       16.51      0.55 o 
   3   2   4      221.22      220.19      3.07 o 
   4   2   4       45.44       44.19      1.86 o 
   5   2   4        5.48        3.57      0.92 o 
   6   2   4       48.01       45.68      2.52 o 
   7   2   4      100.26      101.98      8.88 o 
   8   2   4       72.00       75.13      3.76 o 
   9   2   4       45.91       46.16      3.31 o 
 -11   3   4       47.28       48.76      3.32 o 
 -10   3   4        8.51        6.92      1.51 o 
  -9   3   4       26.24       23.62      7.08 o 
  -8   3   4       95.29       92.28      3.74 o 
  -7   3   4       75.09       75.24      4.24 o 
  -6   3   4      203.83      195.95      3.44 o 
  -5   3   4       11.23       12.95      0.58 o 
  -4   3   4      568.29      575.74      7.67 o 
  -3   3   4      879.85      945.99     10.50 o 
  -2   3   4       80.86       83.16      1.45 o 
  -1   3   4      732.36      764.40      9.95 o 
   0   3   4      260.35      276.88      3.94 o 
   1   3   4      564.42      594.43      7.24 o 
   2   3   4      128.54      131.05      2.03 o 
   3   3   4      243.78      245.33      3.38 o 
   4   3   4       42.69       42.07      1.70 o 
   5   3   4       11.11       11.72      1.37 o 
   6   3   4      109.97      128.56      4.61 o 
   7   3   4       48.24       47.76      2.83 o 
   8   3   4       16.68       15.07      2.01 o 
   9   3   4      134.90      140.92      5.77 o 
 -11   4   4        6.59        7.40      1.71 o 
 -10   4   4       31.18       31.12      2.53 o 
  -9   4   4        0.46        0.17      0.80 o 
  -8   4   4       10.20        9.57      1.83 o 
  -7   4   4      201.95      202.19      4.83 o 
  -6   4   4      101.52      102.73      2.17 o 
  -5   4   4       87.62       82.55      1.54 o 
  -4   4   4      430.57      452.81      5.69 o 
  -3   4   4       65.66       74.85      1.52 o 
  -2   4   4      764.24      848.29     10.16 o 
  -1   4   4      392.20      409.84      5.20 o 
   0   4   4      305.23      287.95      4.14 o 
   1   4   4      664.19      632.64     13.25 o 
   2   4   4      112.28      118.07      1.89 o 
   3   4   4      121.94      124.06      2.19 o 
   4   4   4      123.51      130.17      3.40 o 
   5   4   4        0.57        0.18      0.65 o 
   6   4   4       55.72       54.20      2.78 o 
   7   4   4        7.60        8.34      1.42 o 
   8   4   4       40.45       43.60      3.01 o 
   9   4   4        9.22        4.42      1.55 o 
 -11   5   4        1.42       -0.12      1.09 o 
 -10   5   4       36.16       37.45      2.77 o 
  -9   5   4        7.52        7.37      1.39 o 
  -8   5   4       65.21       62.79      3.00 o 
  -7   5   4       41.08       39.53      1.76 o 
  -6   5   4       43.11       36.57      1.20 o 
  -5   5   4      316.18      305.09      4.46 o 
  -4   5   4        6.89        4.76      0.54 o 
  -3   5   4       94.70       90.98      1.59 o 
  -2   5   4      352.04      359.45      4.67 o 
  -1   5   4       14.41       13.82      0.55 o 
   0   5   4      204.79      199.15      3.08 o 
   1   5   4       70.03       63.72      1.85 o 
   2   5   4       64.38       63.78      1.18 o 
   3   5   4       12.52       11.41      0.63 o 
   4   5   4      191.53      206.34      4.76 o 
   5   5   4       69.09       74.51      9.98 o 
   6   5   4       25.14       23.07      2.09 o 
   7   5   4       29.78       24.02      2.22 o 
   8   5   4       53.45       59.12      8.01 o 
   9   5   4        1.34        1.77      1.30 o 
 -11   6   4        5.97        5.09      2.14 o 
 -10   6   4        1.69        2.96      1.63 o 
  -9   6   4        4.99        4.71      1.89 o 
  -8   6   4       14.09       14.91      3.03 o 
  -7   6   4       32.39       30.19      1.61 o 
  -6   6   4       77.18       71.76      1.78 o 
  -5   6   4      161.30      167.61      2.79 o 
  -4   6   4       15.92       14.94      0.84 o 
  -3   6   4       17.39       16.99      0.74 o 
  -2   6   4      801.02      793.49      9.65 o 
  -1   6   4       97.73       91.79      1.62 o 
   0   6   4      252.46      242.20      3.67 o 
   1   6   4      485.38      505.22      6.32 o 
   2   6   4       76.21       72.33      1.31 o 
   3   6   4       76.12       87.08      1.96 o 
   4   6   4        8.90       13.31      2.05 o 
   5   6   4       91.48       92.73      2.89 o 
   6   6   4       32.51       31.28      2.22 o 
   7   6   4        1.60        0.66      0.94 o 
   8   6   4       17.02       17.31      3.74 o 
   9   6   4        8.60       10.72      1.98 o 
 -11   7   4        1.27        1.66      1.80 o 
 -10   7   4        3.08        2.01      1.65 o 
  -9   7   4       34.87       37.19      3.94 o 
  -8   7   4       75.78       83.86      5.34 o 
  -7   7   4       75.14       76.86      3.36 o 
  -6   7   4        3.26        2.69      0.67 o 
  -5   7   4       46.63       46.54      1.60 o 
  -4   7   4      100.96       92.33      3.99 o 
  -3   7   4       53.22       55.63      1.49 o 
  -2   7   4      571.04      575.38      7.83 o 
  -1   7   4      238.87      245.16      3.76 o 
   0   7   4      149.36      160.76      2.70 o 
   1   7   4       80.66       80.96      2.09 o 
   2   7   4       58.85       52.72      1.11 o 
   3   7   4       19.62       17.99      0.89 o 
   4   7   4        5.81        7.17      0.93 o 
   5   7   4       70.57       71.54      2.52 o 
   6   7   4        2.06        1.84      0.93 o 
   7   7   4        7.39        6.25      2.25 o 
   8   7   4       83.59       91.89      4.29 o 
   9   7   4       22.19       22.29      4.19 o 
 -11   8   4        3.56        1.57      1.83 o 
 -10   8   4       42.67       45.89      4.59 o 
  -9   8   4       40.78       39.53      4.01 o 
  -8   8   4       16.96       17.59      1.88 o 
  -7   8   4      236.33      226.11      6.82 o 
  -6   8   4       72.67       62.94      2.62 o 
  -5   8   4        0.32       -0.06      0.42 o 
  -4   8   4       68.46       58.89      2.02 o 
  -3   8   4      139.92      136.09      2.72 o 
  -2   8   4      118.28      113.18      2.37 o 
  -1   8   4      327.93      318.66      5.86 o 
   0   8   4      131.17      128.75      2.60 o 
   1   8   4      238.14      212.36      6.32 o 
   2   8   4      143.81      130.50      2.40 o 
   3   8   4       37.16       32.30      1.39 o 
   4   8   4       58.17       59.83      2.21 o 
   5   8   4       85.56       87.07      2.89 o 
   6   8   4       18.84       24.56      4.40 o 
   7   8   4       36.55       44.96      2.89 o 
   8   8   4        7.80        9.75      1.76 o 
   9   8   4       14.22       15.55      2.24 o 
 -10   9   4       26.82       30.76      4.00 o 
  -9   9   4        5.27        5.94      2.05 o 
  -8   9   4        5.35        4.84      2.30 o 
  -7   9   4      146.88      138.14      4.95 o 
  -6   9   4       65.47       60.11      2.91 o 
  -5   9   4      148.50      138.88      3.27 o 
  -4   9   4      202.81      196.62      4.13 o 
  -3   9   4      841.51      840.73     12.31 o 
  -2   9   4      129.49      123.39      2.57 o 
  -1   9   4       21.24       19.60      1.89 o 
   0   9   4        6.18        5.07      0.69 o 
   1   9   4       57.17       54.07      1.56 o 
   2   9   4       74.21       71.93      2.22 o 
   3   9   4      222.26      207.75      4.34 o 
   4   9   4        6.00        4.13      1.84 o 
   5   9   4       18.16       18.78      2.01 o 
   6   9   4       29.60       28.59      3.37 o 
   7   9   4       86.77       96.76      6.21 o 
   8   9   4       32.77       33.97      4.07 o 
 -10  10   4       21.08       21.07      3.52 o 
  -9  10   4       94.87       98.98      6.47 o 
  -8  10   4       12.88       10.34      1.71 o 
  -7  10   4       79.44       83.94      3.73 o 
  -6  10   4      102.17      100.29      3.99 o 
  -5  10   4       57.80       57.31      1.96 o 
  -4  10   4      226.74      232.09      6.07 o 
  -3  10   4      362.33      342.38      5.69 o 
  -2  10   4      307.64      292.29      4.98 o 
  -1  10   4       52.04       45.96      2.33 o 
   0  10   4      110.99      106.34      2.69 o 
   1  10   4       52.56       56.44      1.64 o 
   2  10   4      118.60      117.31      2.68 o 
   3  10   4       41.00       38.56      1.61 o 
   4  10   4       38.43       40.07      2.43 o 
   5  10   4        3.31        1.71      1.06 o 
   6  10   4       74.51       80.99      4.14 o 
   7  10   4       32.22       37.63      4.05 o 
   8  10   4        0.56        0.79      1.66 o 
 -10  11   4       11.32        4.40      2.08 o 
  -9  11   4       24.01       19.62      3.30 o 
  -8  11   4       86.93       95.40      4.24 o 
  -7  11   4       23.21       25.58      2.26 o 
  -6  11   4       21.64       19.42      1.87 o 
  -5  11   4       19.17       20.88      1.29 o 
  -4  11   4       10.89        8.79      0.92 o 
  -3  11   4        9.67        8.59      0.82 o 
  -2  11   4        9.59       11.08      1.41 o 
  -1  11   4       32.83       31.22      1.59 o 
   0  11   4       29.10       27.09      1.34 o 
   1  11   4      422.85      409.60      6.64 o 
   2  11   4       40.57       38.30      1.61 o 
   3  11   4       58.43       60.83      2.08 o 
   4  11   4       70.15       68.23      7.35 o 
   5  11   4       25.42       26.73      5.41 o 
   6  11   4        2.77        5.34      1.50 o 
   7  11   4       90.82      111.66      6.79 o 
   8  11   4        6.97        6.48      2.28 o 
 -10  12   4        2.78        2.44      2.01 o 
  -9  12   4        4.16        3.00      2.02 o 
  -8  12   4        4.83        4.57      1.44 o 
  -7  12   4        4.39        3.65      2.02 o 
  -6  12   4       30.38       31.80      2.36 o 
  -5  12   4        3.82        2.03      0.84 o 
  -4  12   4       38.44       40.52      1.77 o 
  -3  12   4       49.17       47.90      1.61 o 
  -2  12   4       61.27       52.77      1.67 o 
  -1  12   4      134.67      127.06      3.19 o 
   0  12   4       27.69       30.08      1.47 o 
   1  12   4        2.62        2.29      0.64 o 
   2  12   4        5.33        5.29      0.86 o 
   3  12   4       25.69       24.85      1.45 o 
   4  12   4        3.10        3.53      1.56 o 
   5  12   4        5.34        3.48      1.29 o 
   6  12   4       73.21       82.14      3.95 o 
   7  12   4       18.05       22.23      3.37 o 
  -9  13   4        9.53        5.21      2.30 o 
  -8  13   4        1.38        2.14      1.43 o 
  -7  13   4       28.08       25.74      2.37 o 
  -6  13   4        3.16        0.93      0.99 o 
  -5  13   4       23.97       23.73      2.03 o 
  -4  13   4       38.01       41.82      2.48 o 
  -3  13   4       22.60       23.78      1.52 o 
  -2  13   4       57.43       60.60      2.96 o 
  -1  13   4       15.60       18.53      1.78 o 
   0  13   4        8.63        7.90      1.31 o 
   1  13   4        5.99        3.62      0.88 o 
   2  13   4       39.28       42.93      2.95 o 
   3  13   4       11.65       12.78      2.70 o 
   4  13   4       22.54       17.95      4.24 o 
   5  13   4       35.68       36.23      2.70 o 
   6  13   4       15.82       16.93      2.13 o 
   7  13   4        7.07       10.90      2.54 o 
  -9  14   4       16.63       18.96      2.76 o 
  -8  14   4        5.40        5.28      1.62 o 
  -7  14   4       24.31       25.55      2.42 o 
  -6  14   4       25.91       28.62      4.00 o 
  -5  14   4       17.32       16.86      2.55 o 
  -4  14   4       33.56       36.49      2.41 o 
  -3  14   4        1.10        0.94      0.82 o 
  -2  14   4      107.74      107.72      5.64 o 
  -1  14   4       30.72       26.26      2.09 o 
   0  14   4       84.71       83.79      3.86 o 
   1  14   4       56.77       56.29      2.33 o 
   2  14   4       17.97       19.97      1.86 o 
   3  14   4        3.66        2.92      1.09 o 
   4  14   4       57.83       60.64      8.83 o 
   5  14   4        9.11        9.75      1.83 o 
   6  14   4       51.40       59.06      5.25 o 
  -8  15   4       16.89       12.79      3.01 o 
  -7  15   4       15.78       18.09      2.56 o 
  -6  15   4       26.75       25.33      2.35 o 
  -5  15   4       26.69       27.84      2.28 o 
  -4  15   4       74.86       70.63      3.38 o 
  -3  15   4      153.95      146.99      4.17 o 
  -2  15   4       79.79       79.68      3.67 o 
  -1  15   4       28.90       33.50      2.37 o 
   0  15   4       17.26       13.77      1.45 o 
   1  15   4        4.90        5.01      1.25 o 
   2  15   4       35.43       32.14      3.67 o 
   3  15   4       32.97       32.96      3.84 o 
   4  15   4       48.79       51.14      4.76 o 
   5  15   4       56.12       54.11      4.99 o 
   6  15   4       16.74       21.53      3.63 o 
  -8  16   4        7.83        5.68      2.68 o 
  -7  16   4        6.28        8.55      2.88 o 
  -6  16   4       13.56        9.33      2.72 o 
  -5  16   4        2.27        3.56      2.11 o 
  -4  16   4       19.22       19.54      3.16 o 
  -3  16   4        8.46        6.22      1.81 o 
  -2  16   4      134.92      128.63      4.98 o 
  -1  16   4        8.73        9.68      1.64 o 
   0  16   4       23.57       24.05      8.25 o 
   1  16   4       18.99       18.58      2.48 o 
   2  16   4       38.01       36.61      3.96 o 
   3  16   4       38.26       40.23      4.29 o 
   4  16   4        4.94        8.58      2.72 o 
   5  16   4       40.87       48.03      4.86 o 
   6  16   4        5.37        3.67      2.53 o 
  -7  17   4        0.60        0.89      2.18 o 
  -6  17   4        7.60       10.25      2.97 o 
  -5  17   4        6.18        4.58      2.29 o 
  -4  17   4       24.68       23.27      3.50 o 
  -3  17   4       67.75       59.56      3.80 o 
  -2  17   4       33.89       36.25      2.74 o 
  -1  17   4        2.71        0.43      1.15 o 
   0  17   4       25.17       26.97      3.16 o 
   1  17   4       42.16       41.42      4.26 o 
   2  17   4       16.77       15.72      3.07 o 
   3  17   4       19.94       17.08      3.37 o 
   4  17   4       17.05       14.01      3.30 o 
   5  17   4       12.62       13.87      3.26 o 
  -6  18   4        0.76       -1.10      1.99 o 
  -5  18   4        4.42        9.01      2.73 o 
  -4  18   4        8.27        9.02      2.47 o 
  -3  18   4       11.30       11.96      1.95 o 
  -2  18   4       40.12       40.18      4.55 o 
  -1  18   4       28.83       28.94      5.57 o 
   0  18   4       14.84       17.59      2.19 o 
   1  18   4       18.39       20.18      3.43 o 
   2  18   4       11.34       11.07      2.91 o 
   3  18   4       12.07       11.47      2.99 o 
   4  18   4        0.34       -0.65      1.91 o 
  -6  19   4       12.32       12.56      3.38 o 
  -5  19   4       30.29       33.47      4.41 o 
  -4  19   4       36.29       36.23      4.38 o 
  -3  19   4        8.11        5.34      1.71 o 
  -2  19   4       51.63       57.41      3.59 o 
  -1  19   4      104.68      103.52      4.94 o 
   0  19   4      162.39      173.14      6.44 o 
   1  19   4       18.90       22.75      3.76 o 
   2  19   4       31.45       37.90      4.51 o 
   3  19   4       21.84       17.02      3.57 o 
  -4  20   4       40.02       42.00      4.81 o 
  -3  20   4        7.35        9.58      2.97 o 
  -2  20   4       38.96       40.51      3.23 o 
  -1  20   4       50.57       49.90      3.53 o 
   0  20   4       13.01       15.59      2.32 o 
   1  20   4       14.59       12.50      3.22 o 
   2  20   4        8.48       14.52      3.38 o 
  -3  21   4       15.99       23.31      3.99 o 
  -2  21   4       19.56       19.30      2.56 o 
  -1  21   4        8.86        9.81      2.14 o 
   0  21   4       36.95       41.81      4.88 o 
 -11   0   5        2.04        2.90      1.81 o 
 -10   0   5       31.68       37.41      3.92 o 
  -9   0   5       58.81       53.68      4.18 o 
  -8   0   5        8.57        7.26      1.76 o 
  -7   0   5      377.53      359.80     13.26 o 
  -6   0   5      326.83      308.13      9.55 o 
  -5   0   5       90.87       86.00      2.47 o 
  -4   0   5      402.19      411.07      8.09 o 
  -3   0   5       47.09       43.55      1.52 o 
  -2   0   5       14.99       14.08      1.28 o 
  -1   0   5      278.25      270.56      6.95 o 
   0   0   5      206.35      205.92      5.56 o 
   1   0   5      306.68      288.78      5.94 o 
   2   0   5       12.30       10.67      0.88 o 
   3   0   5      407.56      406.59      8.09 o 
   4   0   5      365.55      374.64     13.54 o 
   5   0   5        0.67       -0.47      0.79 o 
   6   0   5        8.84        8.18      1.96 o 
   7   0   5       26.35       28.92      3.36 o 
   8   0   5        1.70        1.58      1.59 o 
   9   0   5        2.14       -0.05      1.67 o 
 -11   1   5       16.40       18.14      3.91 o 
 -10   1   5       10.04       10.31      1.73 o 
  -9   1   5       17.59       16.11      2.21 o 
  -8   1   5       15.94       12.38      1.57 o 
  -7   1   5        9.13        7.72      0.93 o 
  -6   1   5      115.78      117.68      2.03 o 
  -5   1   5       79.22       81.70      1.57 o 
  -4   1   5      236.95      245.20      3.70 o 
  -3   1   5      202.58      203.60      3.14 o 
  -2   1   5      147.79      140.84      2.32 o 
  -1   1   5      326.95      311.09      5.54 o 
   0   1   5       65.97       69.31      1.58 o 
   1   1   5       31.22       30.49      1.01 o 
   2   1   5      365.67      374.66      5.30 o 
   3   1   5      279.03      283.60      3.91 o 
   4   1   5       37.61       35.82      2.11 o 
   5   1   5       98.18       83.94      5.00 o 
   6   1   5        6.32        8.08      1.41 o 
   7   1   5       11.45       12.61      1.80 o 
   8   1   5        4.22        4.21      1.92 o 
   9   1   5        9.69        6.96      1.76 o 
 -11   2   5       18.96       17.19      2.25 o 
 -10   2   5        1.56        0.64      1.48 o 
  -9   2   5        3.16        2.93      1.13 o 
  -8   2   5        5.21        2.93      0.98 o 
  -7   2   5      213.26      221.53      4.48 o 
  -6   2   5       92.23       97.91      1.97 o 
  -5   2   5      195.96      192.16      2.69 o 
  -4   2   5      241.45      250.30      3.50 o 
  -3   2   5      269.84      280.74      4.09 o 
  -2   2   5       38.06       37.86      0.98 o 
  -1   2   5      124.80      129.84      3.31 o 
   0   2   5       54.61       53.93      1.35 o 
   1   2   5      412.15      410.19      5.69 o 
   2   2   5      266.40      265.04      3.68 o 
   3   2   5      225.00      222.32      3.48 o 
   4   2   5       42.11       41.23      1.76 o 
   5   2   5       45.21       47.91      2.56 o 
   6   2   5        2.38        2.02      1.47 o 
   7   2   5        1.63        0.66      0.90 o 
   8   2   5       20.65       18.66      2.32 o 
   9   2   5        3.25        2.53      1.35 o 
 -11   3   5       16.58       17.73      2.96 o 
 -10   3   5        2.50        2.92      1.24 o 
  -9   3   5       42.72       46.82      2.80 o 
  -8   3   5        4.12        2.12      0.99 o 
  -7   3   5        3.02        0.50      0.68 o 
  -6   3   5      179.08      174.72      2.74 o 
  -5   3   5      194.19      194.15      3.17 o 
  -4   3   5       88.58       79.01      1.42 o 
  -3   3   5       27.06       28.00      0.86 o 
  -2   3   5      467.67      460.95      6.27 o 
  -1   3   5        3.52        1.89      0.39 o 
   0   3   5      146.73      135.09      2.31 o 
   1   3   5        3.23        4.05      0.47 o 
   2   3   5      249.20      250.61      3.80 o 
   3   3   5      130.83      138.41      2.71 o 
   4   3   5      163.98      161.15      4.12 o 
   5   3   5       28.81       31.27      2.15 o 
   6   3   5       29.07       30.24      2.26 o 
   7   3   5       15.04       14.55      1.90 o 
   8   3   5       21.02       18.97      2.25 o 
   9   3   5       15.00       14.14      2.18 o 
 -11   4   5        9.74       10.94      1.93 o 
 -10   4   5        1.73        3.32      1.24 o 
  -9   4   5       65.98       65.89      3.31 o 
  -8   4   5       10.99       12.52      1.56 o 
  -7   4   5       33.24       36.93      1.88 o 
  -6   4   5        6.18        4.59      0.53 o 
  -5   4   5        3.64        2.13      0.36 o 
  -4   4   5      277.54      279.80      3.87 o 
  -3   4   5       53.46       54.79      1.18 o 
  -2   4   5      757.23      707.68      9.42 o 
  -1   4   5      291.60      278.99      4.58 o 
   0   4   5       11.11       11.02      0.88 o 
   1   4   5       61.72       64.75      1.43 o 
   2   4   5      145.72      136.64      2.41 o 
   3   4   5      299.35      290.98      4.81 o 
   4   4   5       66.24       66.71      2.33 o 
   5   4   5       79.71       80.01      3.57 o 
   6   4   5       10.30        7.79      1.39 o 
   7   4   5       37.29       36.48      2.66 o 
   8   4   5       69.40       81.69      4.06 o 
   9   4   5       29.87       32.17      3.04 o 
 -11   5   5        4.87        3.25      2.01 o 
 -10   5   5       21.64       22.04      2.28 o 
  -9   5   5       26.85       28.57      2.28 o 
  -8   5   5       63.98       64.79      3.06 o 
  -7   5   5       48.15       49.05      2.02 o 
  -6   5   5       53.93       53.63      2.25 o 
  -5   5   5      221.42      222.41      3.29 o 
  -4   5   5       34.55       30.66      0.91 o 
  -3   5   5       46.90       49.41      1.12 o 
  -2   5   5       58.53       54.80      1.33 o 
  -1   5   5      124.73      125.00      2.19 o 
   0   5   5       74.97       78.18      1.60 o 
   1   5   5      188.64      185.91      2.78 o 
   2   5   5      534.01      533.37      6.76 o 
   3   5   5      164.46      171.72      3.23 o 
   4   5   5      154.10      140.41      3.75 o 
   5   5   5        3.65        2.52      0.92 o 
   6   5   5        7.07        5.70      1.55 o 
   7   5   5        5.58        4.50      1.80 o 
   8   5   5        5.94        7.60      1.69 o 
 -11   6   5       12.55       17.72      3.38 o 
 -10   6   5        4.50        1.89      1.55 o 
  -9   6   5        5.51        2.60      1.67 o 
  -8   6   5       18.64       22.02      1.99 o 
  -7   6   5       34.29       31.16      2.18 o 
  -6   6   5       21.44       23.87      1.24 o 
  -5   6   5       25.54       25.77      1.01 o 
  -4   6   5        1.68        1.08      0.39 o 
  -3   6   5       92.74       90.10      1.88 o 
  -2   6   5       87.50       83.80      1.78 o 
  -1   6   5      177.35      175.73      3.26 o 
   0   6   5        0.95        0.36      0.35 o 
   1   6   5        7.70        6.54      0.70 o 
   2   6   5        9.21        8.05      0.55 o 
   3   6   5       66.95       62.68      1.94 o 
   4   6   5       17.74       16.32      1.27 o 
   5   6   5        5.89        6.72      1.82 o 
   6   6   5       34.13       38.58      2.59 o 
   7   6   5        4.81        3.95      1.35 o 
   8   6   5        2.20        2.16      2.42 o 
 -11   7   5       15.81       15.55      3.25 o 
 -10   7   5       19.69       20.83      3.40 o 
  -9   7   5        0.89        0.96      1.41 o 
  -8   7   5       30.41       26.37      4.51 o 
  -7   7   5       10.52       10.30      2.07 o 
  -6   7   5       95.40       95.24      2.59 o 
  -5   7   5       55.89       44.48      1.44 o 
  -4   7   5       33.65       32.03      1.10 o 
  -3   7   5        6.93        6.53      0.59 o 
  -2   7   5       53.69       48.92      1.33 o 
  -1   7   5      414.94      397.68      6.36 o 
   0   7   5      155.90      146.28      2.88 o 
   1   7   5       14.42       13.70      0.79 o 
   2   7   5      396.53      393.17      5.73 o 
   3   7   5       11.45        9.17      0.88 o 
   4   7   5        9.93        7.99      1.02 o 
   5   7   5      135.45      139.09      3.95 o 
   6   7   5       27.28       29.82      2.33 o 
   7   7   5        9.54        6.63      1.46 o 
   8   7   5        6.03        3.88      1.48 o 
 -11   8   5       58.56       62.96      5.72 o 
 -10   8   5       33.88       38.89      4.44 o 
  -9   8   5        3.39        0.87      1.50 o 
  -8   8   5       42.09       46.63      2.93 o 
  -7   8   5       41.63       41.60      2.61 o 
  -6   8   5      115.32      116.59      3.01 o 
  -5   8   5       51.61       47.68      1.53 o 
  -4   8   5      135.42      125.26      2.69 o 
  -3   8   5        4.33        4.13      0.55 o 
  -2   8   5        5.72        7.09      0.63 o 
  -1   8   5      269.89      259.66      4.54 o 
   0   8   5      104.29      100.22      2.28 o 
   1   8   5        7.80        7.55      0.65 o 
   2   8   5       36.39       37.02      1.20 o 
   3   8   5        4.72        6.31      0.83 o 
   4   8   5       65.86       66.73      3.17 o 
   5   8   5        1.95        1.20      1.09 o 
   6   8   5      110.39      114.17      6.71 o 
   7   8   5       10.76        6.85      2.31 o 
   8   8   5        1.09        3.72      2.24 o 
 -10   9   5        1.50       -0.06      1.60 o 
  -9   9   5        9.99        9.29      2.50 o 
  -8   9   5       64.45       59.19      3.22 o 
  -7   9   5        0.10       -0.72      0.73 o 
  -6   9   5       14.24       13.57      1.11 o 
  -5   9   5      390.36      377.47      6.28 o 
  -4   9   5       40.91       39.69      1.41 o 
  -3   9   5      584.37      557.33      8.64 o 
  -2   9   5        3.98        3.29      0.57 o 
  -1   9   5      110.81      108.05      2.76 o 
   0   9   5      275.80      275.68      4.81 o 
   1   9   5      175.88      160.34      3.21 o 
   2   9   5       15.54       11.81      1.00 o 
   3   9   5       77.92       81.48      2.52 o 
   4   9   5       46.92       43.79      5.14 o 
   5   9   5        4.59        4.01      1.34 o 
   6   9   5       12.56       13.29      2.67 o 
   7   9   5        9.99        7.50      2.38 o 
   8   9   5        3.70        4.45      2.06 o 
 -10  10   5        1.84        2.96      2.04 o 
  -9  10   5      136.72      170.19      9.03 o 
  -8  10   5       14.17       16.51      2.02 o 
  -7  10   5       17.88       17.52      1.93 o 
  -6  10   5       36.62       37.48      1.95 o 
  -5  10   5        4.44        3.75      0.76 o 
  -4  10   5        6.80        5.19      0.90 o 
  -3  10   5       48.87       49.77      1.62 o 
  -2  10   5      144.30      140.15      2.96 o 
  -1  10   5       98.09       87.78      3.00 o 
   0  10   5      117.58      108.77      2.84 o 
   1  10   5      143.64      142.47      3.02 o 
   2  10   5        1.74        1.68      0.67 o 
   3  10   5       47.96       49.29      1.93 o 
   4  10   5       14.74       15.95      4.38 o 
   5  10   5        7.53        6.80      1.48 o 
   6  10   5        0.48       -0.17      1.39 o 
   7  10   5       33.16       33.34      4.07 o 
 -10  11   5       48.78       56.42      5.47 o 
  -9  11   5        4.53        2.60      1.82 o 
  -8  11   5        9.89        5.19      1.47 o 
  -7  11   5       33.05       33.31      2.53 o 
  -6  11   5       28.35       31.34      2.34 o 
  -5  11   5        9.30        8.55      1.16 o 
  -4  11   5        7.38        6.65      0.96 o 
  -3  11   5       51.34       45.85      1.60 o 
  -2  11   5        7.74        6.83      0.88 o 
  -1  11   5        2.84        2.86      0.73 o 
   0  11   5      182.10      168.16      4.55 o 
   1  11   5       61.96       59.48      1.83 o 
   2  11   5       50.55       46.80      1.90 o 
   3  11   5       43.70       52.16      3.52 o 
   4  11   5       55.97       64.30      3.34 o 
   5  11   5       36.76       36.18      2.71 o 
   6  11   5        3.31        3.76      1.82 o 
   7  11   5        9.46       10.55      2.66 o 
  -9  12   5       24.07       28.72      2.74 o 
  -8  12   5       32.87       38.91      2.95 o 
  -7  12   5       37.80       32.76      2.60 o 
  -6  12   5       84.47       82.37      3.76 o 
  -5  12   5       11.54       11.25      1.57 o 
  -4  12   5       70.09       70.28      2.62 o 
  -3  12   5        4.32        1.83      0.78 o 
  -2  12   5       14.52       17.78      2.73 o 
  -1  12   5       17.69       14.88      2.57 o 
   0  12   5       28.67       26.25      2.92 o 
   1  12   5       54.97       53.33      2.50 o 
   2  12   5        5.96        7.63      2.19 o 
   3  12   5       94.35       93.20      3.98 o 
   4  12   5      122.09      121.49      4.80 o 
   5  12   5       13.70       16.61      2.09 o 
   6  12   5        5.92        7.76      2.31 o 
   7  12   5       16.27       15.69      3.20 o 
  -9  13   5       26.49       27.56      2.74 o 
  -8  13   5        9.01        9.58      3.79 o 
  -7  13   5       48.91       45.54      3.05 o 
  -6  13   5        8.80        5.21      1.38 o 
  -5  13   5       14.36       13.74      3.11 o 
  -4  13   5       14.95       14.51      1.37 o 
  -3  13   5       57.64       54.80      2.32 o 
  -2  13   5       11.11        8.23      1.43 o 
  -1  13   5       76.53       71.55      7.63 o 
   0  13   5       68.72       65.09      3.15 o 
   1  13   5       15.55       12.49      1.27 o 
   2  13   5       16.56       13.51      1.72 o 
   3  13   5       25.59       27.20      2.90 o 
   4  13   5       41.76       47.30      3.03 o 
   5  13   5       87.25       91.29      4.26 o 
   6  13   5       10.78        9.68      3.30 o 
  -9  14   5       38.30       46.36      4.83 o 
  -8  14   5       16.73       16.93      2.27 o 
  -7  14   5        7.74        8.95      2.07 o 
  -6  14   5      143.58      143.29      5.44 o 
  -5  14   5       35.76       37.19      3.02 o 
  -4  14   5      117.41      118.13      3.71 o 
  -3  14   5        4.86        3.49      0.91 o 
  -2  14   5      154.49      162.62      5.60 o 
  -1  14   5      284.93      277.55      8.15 o 
   0  14   5       48.84       48.38      3.50 o 
   1  14   5       24.81       24.48      1.69 o 
   2  14   5        4.20        3.77      1.27 o 
   3  14   5       73.44       72.81      3.58 o 
   4  14   5       28.08       29.29      6.12 o 
   5  14   5        6.45        5.06      1.63 o 
   6  14   5       38.99       37.00      3.00 o 
  -8  15   5        2.94        0.77      1.35 o 
  -7  15   5        6.40        4.52      1.48 o 
  -6  15   5       10.31       14.32      1.98 o 
  -5  15   5       17.11       15.59      4.73 o 
  -4  15   5       41.75       42.15      2.21 o 
  -3  15   5      141.36      140.49      5.85 o 
  -2  15   5       22.05       20.37      2.05 o 
  -1  15   5       65.92       65.27      3.69 o 
   0  15   5        5.32        6.32      1.14 o 
   1  15   5       51.28       46.73      2.28 o 
   2  15   5       17.74       14.16      1.83 o 
   3  15   5       24.91       25.79      2.35 o 
   4  15   5       23.49       21.41      3.63 o 
   5  15   5       38.16       48.09      4.85 o 
  -8  16   5        9.82        8.37      2.55 o 
  -7  16   5        2.43        2.10      1.47 o 
  -6  16   5        5.79        6.68      1.62 o 
  -5  16   5       14.86       13.41      3.44 o 
  -4  16   5       26.49       25.09      2.30 o 
  -3  16   5       13.63       12.34      4.60 o 
  -2  16   5       31.03       31.24      2.57 o 
  -1  16   5       36.20       33.41      3.94 o 
   0  16   5       17.73       21.68      3.38 o 
   1  16   5       33.96       40.78      4.25 o 
   2  16   5       94.73       93.37      6.20 o 
   3  16   5        2.01        0.55      1.79 o 
   4  16   5        1.82        2.88      2.20 o 
   5  16   5        0.38       -2.96      1.92 o 
  -7  17   5       12.72       15.67      3.46 o 
  -6  17   5        1.67        0.98      2.07 o 
  -5  17   5       13.99       16.61      3.28 o 
  -4  17   5       22.29       25.35      3.63 o 
  -3  17   5       23.85       28.27      6.03 o 
  -2  17   5       26.33       25.97      3.44 o 
  -1  17   5        7.79        7.83      1.69 o 
   0  17   5       42.24       38.63      2.86 o 
   1  17   5      115.75      120.26      7.16 o 
   2  17   5       69.44       60.91      5.23 o 
   3  17   5        3.29        1.57      2.14 o 
   4  17   5       20.73       21.97      3.80 o 
  -6  18   5       19.40       24.59      3.97 o 
  -5  18   5       17.03       17.32      3.47 o 
  -4  18   5       23.15       27.28      3.91 o 
  -3  18   5       14.36       15.73      2.16 o 
  -2  18   5       21.97       22.49      2.43 o 
  -1  18   5        8.98        8.50      1.83 o 
   0  18   5        4.24        3.65      1.54 o 
   1  18   5        2.72        3.77      2.33 o 
   2  18   5       23.46       25.90      3.91 o 
   3  18   5       11.91       12.36      3.11 o 
  -5  19   5        3.10        3.22      2.24 o 
  -4  19   5       15.20       20.34      3.59 o 
  -3  19   5       28.90       32.49      5.61 o 
  -2  19   5       59.81       63.24      3.77 o 
  -1  19   5       14.63       14.71      3.79 o 
   0  19   5       21.09       22.31      2.52 o 
   1  19   5        9.23        6.14      2.60 o 
   2  19   5       10.26        7.79      2.79 o 
  -4  20   5       31.17       30.15      4.29 o 
  -3  20   5       19.02       22.71      7.58 o 
  -2  20   5       10.14        8.51      2.01 o 
  -1  20   5       87.32       87.61      4.54 o 
   0  20   5       12.98       12.10      3.34 o 
   1  20   5        7.43        6.95      2.81 o 
 -11   0   6        0.08       -0.62      1.44 o 
 -10   0   6       85.95       88.65      5.90 o 
  -9   0   6       19.37       20.71      2.94 o 
  -8   0   6       89.66       93.48      5.48 o 
  -7   0   6        0.61        0.42      0.56 o 
  -6   0   6       26.83       25.69      1.84 o 
  -5   0   6      129.29      129.86      3.40 o 
  -4   0   6        7.45        8.52      0.87 o 
  -3   0   6      578.48      561.34     10.79 o 
  -2   0   6        0.23       -0.02      0.39 o 
  -1   0   6      226.88      214.60      5.96 o 
   0   0   6       42.18       39.42      1.60 o 
   1   0   6      198.23      196.44      4.54 o 
   2   0   6       19.16       19.13      1.29 o 
   3   0   6        6.19        4.72      0.79 o 
   4   0   6       24.42       21.38      2.60 o 
   5   0   6      159.34      162.98      7.72 o 
   6   0   6        5.52        7.97      2.17 o 
   7   0   6       23.36       24.06      3.34 o 
   8   0   6       60.75       74.43      5.75 o 
 -11   1   6       46.77       46.92      3.29 o 
 -10   1   6        1.25        1.48      1.30 o 
  -9   1   6       68.31       65.65      3.36 o 
  -8   1   6       27.91       27.52      2.19 o 
  -7   1   6        7.43        8.50      0.88 o 
  -6   1   6       76.65       79.50      1.67 o 
  -5   1   6        0.64        0.74      0.33 o 
  -4   1   6      135.57      132.36      2.40 o 
  -3   1   6      327.85      318.45      4.67 o 
  -2   1   6      247.72      250.41      4.23 o 
  -1   1   6       96.78       85.83      2.19 o 
   0   1   6      135.09      139.07      2.46 o 
   1   1   6       24.69       23.18      0.99 o 
   2   1   6      100.27      102.71      2.05 o 
   3   1   6        2.02        1.29      0.39 o 
   4   1   6       10.67       12.60      1.53 o 
   5   1   6       37.17       34.59      2.36 o 
   6   1   6        6.78        7.02      1.39 o 
   7   1   6       40.11       38.95      4.12 o 
   8   1   6       21.62       20.26      2.41 o 
 -11   2   6        7.25        4.10      1.46 o 
 -10   2   6       24.78       22.17      2.29 o 
  -9   2   6       26.28       27.51      2.35 o 
  -8   2   6        8.03        6.30      1.30 o 
  -7   2   6       46.67       46.10      1.72 o 
  -6   2   6       47.65       52.08      1.22 o 
  -5   2   6       85.58       87.51      1.73 o 
  -4   2   6      143.85      138.36      2.49 o 
  -3   2   6       73.09       72.95      1.58 o 
  -2   2   6       59.08       60.30      1.81 o 
  -1   2   6       79.51       81.21      2.12 o 
   0   2   6       71.61       71.96      2.49 o 
   1   2   6      286.40      295.32      4.43 o 
   2   2   6        1.33        1.16      0.44 o 
   3   2   6      139.62      142.46      2.60 o 
   4   2   6       20.93       21.76      3.70 o 
   5   2   6        7.69        7.50      1.39 o 
   6   2   6       20.04       21.55      2.10 o 
   7   2   6        8.16        7.37      1.56 o 
   8   2   6       34.70       37.06      3.02 o 
 -11   3   6        4.85        3.17      2.28 o 
 -10   3   6       35.67       41.74      3.12 o 
  -9   3   6       57.59       59.08      3.33 o 
  -8   3   6       23.09       24.62      2.06 o 
  -7   3   6        2.09        2.44      0.64 o 
  -6   3   6       80.17       74.97      1.76 o 
  -5   3   6      595.72      595.47      7.12 o 
  -4   3   6      301.71      279.90      3.71 o 
  -3   3   6      267.02      272.17      3.83 o 
  -2   3   6      274.99      274.14      4.60 o 
  -1   3   6       48.75       43.29      1.48 o 
   0   3   6       26.98       27.93      0.96 o 
   1   3   6       52.74       51.71      1.25 o 
   2   3   6      376.51      379.25      5.51 o 
   3   3   6        3.55        3.12      0.57 o 
   4   3   6       21.03       22.44      2.28 o 
   5   3   6       91.64       87.79      3.76 o 
   6   3   6       41.85       40.18      5.57 o 
   7   3   6       21.36       21.77      4.73 o 
   8   3   6       10.19       10.09      1.84 o 
 -11   4   6        4.31        3.21      2.23 o 
 -10   4   6       13.27       16.54      2.07 o 
  -9   4   6       24.35       25.65      2.27 o 
  -8   4   6       41.29       45.08      3.26 o 
  -7   4   6       62.09       63.63      2.08 o 
  -6   4   6       37.04       38.18      1.95 o 
  -5   4   6       91.86       91.61      1.81 o 
  -4   4   6      253.06      247.30      3.60 o 
  -3   4   6      154.59      153.60      2.48 o 
  -2   4   6        8.72        9.64      0.66 o 
  -1   4   6       52.98       56.56      1.51 o 
   0   4   6       65.49       60.82      1.60 o 
   1   4   6      168.35      164.86      2.84 o 
   2   4   6       61.35       57.49      1.47 o 
   3   4   6       31.26       32.23      1.51 o 
   4   4   6       25.31       26.43      1.60 o 
   5   4   6       24.10       22.73      3.27 o 
   6   4   6       74.96       76.05      3.63 o 
   7   4   6       42.90       50.24      6.55 o 
   8   4   6       18.23       17.26      2.80 o 
 -11   5   6        0.55        1.95      1.94 o 
 -10   5   6       64.33       71.45      5.56 o 
  -9   5   6       81.86       88.88      5.89 o 
  -8   5   6       21.47       21.08      2.58 o 
  -7   5   6       10.81        7.74      1.30 o 
  -6   5   6       28.67       27.78      1.11 o 
  -5   5   6       24.38       23.37      1.02 o 
  -4   5   6       41.90       39.58      1.22 o 
  -3   5   6      128.83      127.13      2.82 o 
  -2   5   6       62.37       63.59      1.55 o 
  -1   5   6       67.96       70.92      1.83 o 
   0   5   6      296.94      293.30      4.44 o 
   1   5   6       72.52       72.92      2.26 o 
   2   5   6       47.51       44.85      1.19 o 
   3   5   6       97.77       97.33      2.28 o 
   4   5   6       71.39       71.21      5.55 o 
   5   5   6       28.35       32.14      5.63 o 
   6   5   6        5.43        3.17      1.16 o 
   7   5   6        3.34        2.64      1.23 o 
   8   5   6       15.85       12.34      2.07 o 
 -11   6   6       13.06        6.88      2.44 o 
 -10   6   6       11.76       13.43      2.77 o 
  -9   6   6        5.88        3.54      1.79 o 
  -8   6   6       23.71       24.12      2.13 o 
  -7   6   6       47.94       44.95      4.85 o 
  -6   6   6       16.39       16.05      0.91 o 
  -5   6   6       16.05       18.59      0.94 o 
  -4   6   6       41.61       43.92      1.33 o 
  -3   6   6      144.78      138.47      2.62 o 
  -2   6   6      225.91      200.99      3.40 o 
  -1   6   6      222.91      222.71      4.05 o 
   0   6   6      148.33      149.60      3.00 o 
   1   6   6       53.12       51.97      1.43 o 
   2   6   6      171.30      165.51      2.98 o 
   3   6   6        6.14        5.16      0.76 o 
   4   6   6       33.99       35.81      1.84 o 
   5   6   6       70.87       74.58      4.80 o 
   6   6   6       17.82       18.47      2.04 o 
   7   6   6        2.77        0.95      1.36 o 
   8   6   6        6.50        5.25      1.57 o 
 -11   7   6       14.32       13.89      3.33 o 
 -10   7   6        8.14       11.26      2.84 o 
  -9   7   6        6.44        6.92      2.15 o 
  -8   7   6        5.41        5.64      1.34 o 
  -7   7   6        7.72        4.97      1.57 o 
  -6   7   6       60.51       64.73      2.15 o 
  -5   7   6       25.62       22.98      1.23 o 
  -4   7   6      185.66      171.98      3.12 o 
  -3   7   6       45.02       49.90      1.43 o 
  -2   7   6       97.25       91.46      2.02 o 
  -1   7   6      246.97      246.79      4.44 o 
   0   7   6        2.24        2.41      0.60 o 
   1   7   6       57.46       60.50      2.00 o 
   2   7   6       70.45       65.45      1.67 o 
   3   7   6        5.19        6.18      1.71 o 
   4   7   6       32.97       37.05      2.56 o 
   5   7   6       89.31      102.20      6.27 o 
   6   7   6       20.08       23.10      3.43 o 
   7   7   6        3.89        2.06      1.81 o 
 -10   8   6        0.96       -0.71      1.45 o 
  -9   8   6       40.94       42.65      4.47 o 
  -8   8   6       16.29       15.83      1.92 o 
  -7   8   6       46.73       53.18      2.94 o 
  -6   8   6       90.78       86.58      2.61 o 
  -5   8   6       48.71       51.05      1.67 o 
  -4   8   6       47.03       46.96      1.73 o 
  -3   8   6      171.64      171.33      3.63 o 
  -2   8   6      144.55      142.55      3.02 o 
  -1   8   6      141.63      135.53      2.91 o 
   0   8   6       52.49       52.42      1.63 o 
   1   8   6       71.21       67.50      1.72 o 
   2   8   6        7.58        6.01      0.86 o 
   3   8   6       11.20       16.29      2.67 o 
   4   8   6       28.19       24.94      2.37 o 
   5   8   6       63.09       70.89      3.58 o 
   6   8   6       31.49       31.51      3.86 o 
   7   8   6       18.69       19.49      3.58 o 
 -10   9   6       24.27       30.68      4.13 o 
  -9   9   6        4.61        3.87      1.85 o 
  -8   9   6       32.10       33.29      2.64 o 
  -7   9   6       52.96       58.52      3.15 o 
  -6   9   6       45.33       45.71      2.85 o 
  -5   9   6      168.85      173.03      3.59 o 
  -4   9   6       19.02       16.28      1.16 o 
  -3   9   6       67.40       73.45      1.86 o 
  -2   9   6      142.53      126.80      2.86 o 
  -1   9   6       26.83       25.35      1.22 o 
   0   9   6       57.00       54.39      1.71 o 
   1   9   6       12.68       13.48      0.98 o 
   2   9   6       47.28       49.32      1.95 o 
   3   9   6        7.50        9.10      1.49 o 
   4   9   6      137.51      148.72      5.43 o 
   5   9   6       47.70       50.69      3.20 o 
   6   9   6        1.15        1.30      1.66 o 
   7   9   6       24.62       28.95      4.11 o 
 -10  10   6       16.62       23.95      3.87 o 
  -9  10   6       54.49       56.63      3.49 o 
  -8  10   6       13.77       12.82      2.77 o 
  -7  10   6       14.89       10.36      1.72 o 
  -6  10   6       39.49       44.45      3.18 o 
  -5  10   6        1.15        0.84      0.99 o 
  -4  10   6       44.91       43.93      2.53 o 
  -3  10   6       13.05       14.80      1.32 o 
  -2  10   6       52.32       51.12      1.95 o 
  -1  10   6       31.54       27.66      1.47 o 
   0  10   6       39.96       37.89      1.67 o 
   1  10   6       53.11       49.97      1.89 o 
   2  10   6       14.51       12.99      3.85 o 
   3  10   6       55.61       57.31      3.11 o 
   4  10   6        0.55        1.18      1.22 o 
   5  10   6        6.73        6.16      1.57 o 
   6  10   6       20.08       26.08      3.68 o 
   7  10   6        1.14        2.46      1.93 o 
 -10  11   6        6.27        5.19      2.19 o 
  -9  11   6        7.00        5.34      1.58 o 
  -8  11   6       23.92       22.10      2.37 o 
  -7  11   6       47.61       48.91      6.02 o 
  -6  11   6       17.32       16.09      4.54 o 
  -5  11   6       15.79       14.07      1.36 o 
  -4  11   6       41.29       41.67      2.01 o 
  -3  11   6        3.48        2.98      0.85 o 
  -2  11   6       24.10       28.53      2.15 o 
  -1  11   6       39.62       37.28      2.39 o 
   0  11   6       12.80        8.65      1.38 o 
   1  11   6       11.70       10.41      1.22 o 
   2  11   6       26.66       28.30      3.40 o 
   3  11   6       58.77       55.67      5.73 o 
   4  11   6        5.22        4.94      1.37 o 
   5  11   6        2.08        2.70      1.38 o 
   6  11   6       11.15       13.23      2.85 o 
  -9  12   6        3.53        5.59      1.60 o 
  -8  12   6       28.08       27.60      3.82 o 
  -7  12   6       69.06       78.10      3.90 o 
  -6  12   6       65.49       67.94      5.38 o 
  -5  12   6        9.13        8.41      1.19 o 
  -4  12   6       10.35        7.88      1.13 o 
  -3  12   6       57.47       58.52      2.41 o 
  -2  12   6      108.85      101.72      4.13 o 
  -1  12   6       35.75       36.81      2.45 o 
   0  12   6       92.97       85.29      2.98 o 
   1  12   6       18.57       17.34      1.48 o 
   2  12   6       86.81       83.00      3.82 o 
   3  12   6       25.26       25.63      2.34 o 
   4  12   6       18.50       17.02      2.15 o 
   5  12   6       26.90       31.54      2.79 o 
   6  12   6       26.40       32.04      4.06 o 
  -9  13   6       34.18       34.03      3.05 o 
  -8  13   6       31.66       33.59      2.91 o 
  -7  13   6       77.80       75.72      3.89 o 
  -6  13   6       57.91       60.16      3.33 o 
  -5  13   6       10.42        7.78      1.51 o 
  -4  13   6       54.68       57.16      2.48 o 
  -3  13   6        4.48        4.45      1.71 o 
  -2  13   6       26.05       27.69      5.10 o 
  -1  13   6       92.17       92.76      3.93 o 
   0  13   6       54.08       52.98      2.38 o 
   1  13   6      142.92      146.37      4.27 o 
   2  13   6       15.02       16.49      2.03 o 
   3  13   6       11.35       10.71      1.84 o 
   4  13   6        7.03        8.16      2.02 o 
   5  13   6        2.26        4.25      1.91 o 
   6  13   6        8.20        8.29      2.53 o 
  -8  14   6        4.97        5.35      1.66 o 
  -7  14   6       13.98       15.27      2.27 o 
  -6  14   6        5.97        5.38      1.84 o 
  -5  14   6       87.16       80.89      3.83 o 
  -4  14   6        8.11        8.35      1.25 o 
  -3  14   6        2.68        3.54      1.33 o 
  -2  14   6       10.26       10.76      1.65 o 
  -1  14   6       21.94       17.64      1.95 o 
   0  14   6       31.17       34.17      2.05 o 
   1  14   6       74.03       72.61      3.59 o 
   2  14   6       49.84       53.27      4.68 o 
   3  14   6       32.99       33.94      2.73 o 
   4  14   6       52.17       52.76      3.49 o 
   5  14   6       22.14       24.76      2.63 o 
  -8  15   6       39.82       39.28      4.51 o 
  -7  15   6       10.11       14.63      4.74 o 
  -6  15   6       27.58       28.29      3.61 o 
  -5  15   6        6.49        2.15      1.20 o 
  -4  15   6        8.57        8.81      1.31 o 
  -3  15   6       30.24       37.09      2.77 o 
  -2  15   6       44.42       46.55      3.02 o 
  -1  15   6       59.88       58.93      3.24 o 
   0  15   6        2.24       -0.11      0.87 o 
   1  15   6        3.31        5.82      1.53 o 
   2  15   6       28.96       28.67      3.05 o 
   3  15   6       10.85       10.04      1.83 o 
   4  15   6       16.42       21.30      2.50 o 
   5  15   6       30.68       37.69      3.13 o 
  -7  16   6        8.46        9.65      4.34 o 
  -6  16   6        5.10        2.72      1.39 o 
  -5  16   6        1.70        2.39      1.53 o 
  -4  16   6       30.59       28.97      3.61 o 
  -3  16   6       45.09       44.33      7.24 o 
  -2  16   6       44.44       49.33      5.02 o 
  -1  16   6       27.87       25.62      2.42 o 
   0  16   6       27.36       26.62      1.94 o 
   1  16   6       19.23       18.75      2.14 o 
   2  16   6        2.14        1.42      1.31 o 
   3  16   6       20.60       24.57      2.51 o 
   4  16   6        2.87        2.06      2.10 o 
  -6  17   6       10.32        8.47      1.88 o 
  -5  17   6        6.66        6.69      1.73 o 
  -4  17   6       32.90       36.84      5.83 o 
  -3  17   6       16.71       16.41      2.21 o 
  -2  17   6        6.90        5.41      1.65 o 
  -1  17   6       25.51       21.69      2.36 o 
   0  17   6       94.22      107.15      4.78 o 
   1  17   6        8.07        5.97      2.43 o 
   2  17   6       15.16        9.70      2.90 o 
   3  17   6        7.66        7.48      2.75 o 
  -5  18   6        5.77        3.96      2.30 o 
  -4  18   6        5.97        0.88      1.91 o 
  -3  18   6       21.68       23.21      3.21 o 
  -2  18   6        1.40        1.88      1.38 o 
  -1  18   6       14.80       10.38      2.20 o 
   0  18   6       58.59       59.07      5.36 o 
   1  18   6       26.37       29.40      4.08 o 
   2  18   6       60.81       59.38      5.60 o 
  -4  19   6        8.01        5.83      2.54 o 
  -3  19   6        0.61        0.12      1.32 o 
  -2  19   6       47.54       47.66      3.49 o 
  -1  19   6        7.07        8.45      1.84 o 
   0  19   6       44.87       40.99      4.73 o 
   1  19   6       11.92       11.06      3.07 o 
 -11   0   7        0.50        0.48      1.93 o 
 -10   0   7       13.96        7.78      2.37 o 
  -9   0   7        1.25        1.21      1.56 o 
  -8   0   7      103.63      119.50      6.51 o 
  -7   0   7        0.02        0.73      0.64 o 
  -6   0   7        1.91        1.94      0.60 o 
  -5   0   7        0.18       -0.41      0.49 o 
  -4   0   7       38.78       39.09      3.29 o 
  -3   0   7       79.93       77.87      2.46 o 
  -2   0   7       73.55       67.58      3.87 o 
  -1   0   7        3.97        1.87      0.77 o 
   0   0   7        0.00        0.03      0.47 o 
   1   0   7       24.55       23.14      1.40 o 
   2   0   7        9.62       11.38      1.95 o 
   3   0   7       16.19       19.37      1.71 o 
   4   0   7        2.27        1.07      1.27 o 
   5   0   7        6.78        8.37      2.00 o 
   6   0   7        0.15        0.69      1.45 o 
   7   0   7       10.34        7.78      2.40 o 
 -11   1   7       16.34       16.04      2.32 o 
 -10   1   7        8.64        8.47      1.73 o 
  -9   1   7       58.34       64.96      3.44 o 
  -8   1   7       13.84       14.39      1.84 o 
  -7   1   7       54.60       60.95      1.68 o 
  -6   1   7       39.78       39.81      1.20 o 
  -5   1   7       45.81       49.56      1.42 o 
  -4   1   7      216.89      217.19      3.58 o 
  -3   1   7       65.24       63.44      2.02 o 
  -2   1   7       99.70      102.95      2.62 o 
  -1   1   7       76.43       78.38      2.44 o 
   0   1   7       11.99       12.50      0.75 o 
   1   1   7       56.67       53.78      1.47 o 
   2   1   7       90.70       88.58      1.99 o 
   3   1   7       14.92       13.00      1.26 o 
   4   1   7       43.77       47.69      8.92 o 
   5   1   7       55.60       57.27      3.06 o 
   6   1   7       11.62       11.63      1.79 o 
   7   1   7       13.56       12.56      2.00 o 
 -11   2   7        0.23       -0.52      1.13 o 
 -10   2   7       45.49       51.06      3.25 o 
  -9   2   7       77.97       82.53      3.88 o 
  -8   2   7       13.01       16.57      3.17 o 
  -7   2   7       34.52       37.76      1.47 o 
  -6   2   7      210.29      210.57      3.14 o 
  -5   2   7      198.21      192.65      3.10 o 
  -4   2   7      171.96      173.42      3.04 o 
  -3   2   7      179.57      174.28      3.02 o 
  -2   2   7       48.22       45.68      1.63 o 
  -1   2   7       12.67       10.30      0.78 o 
   0   2   7      115.55      110.40      2.21 o 
   1   2   7       31.43       35.23      1.09 o 
   2   2   7      176.84      184.18      3.56 o 
   3   2   7       44.53       44.30      2.49 o 
   4   2   7       35.78       37.81      2.49 o 
   5   2   7        3.94        5.32      1.33 o 
   6   2   7       25.07       27.27      2.43 o 
   7   2   7       50.98       54.40      5.75 o 
 -11   3   7       19.06       19.43      3.63 o 
 -10   3   7        9.86       11.89      1.95 o 
  -9   3   7       17.57       17.32      5.45 o 
  -8   3   7      102.62      102.97      2.94 o 
  -7   3   7       36.70       42.05      1.76 o 
  -6   3   7       43.31       47.49      1.34 o 
  -5   3   7      130.81      127.30      2.50 o 
  -4   3   7        8.22        7.50      0.77 o 
  -3   3   7      100.23       94.22      2.05 o 
  -2   3   7      347.88      342.62      6.43 o 
  -1   3   7       34.75       31.65      1.09 o 
   0   3   7       37.38       35.97      1.10 o 
   1   3   7      133.58      129.42      2.50 o 
   2   3   7       57.32       58.39      1.57 o 
   3   3   7       59.99       60.35      2.35 o 
   4   3   7       75.99       72.26      3.75 o 
   5   3   7       33.61       35.37      2.59 o 
   6   3   7       17.70       17.27      2.04 o 
   7   3   7       25.97       21.82      2.41 o 
 -11   4   7        2.03       -0.65      1.79 o 
 -10   4   7       14.50       22.40      3.57 o 
  -9   4   7       15.55       18.72      3.19 o 
  -8   4   7       17.28       19.15      1.61 o 
  -7   4   7       30.41       32.83      2.67 o 
  -6   4   7        2.37        3.17      0.77 o 
  -5   4   7       26.96       29.95      1.24 o 
  -4   4   7       95.41       90.45      2.05 o 
  -3   4   7       56.40       53.53      1.50 o 
  -2   4   7      204.66      191.77      3.38 o 
  -1   4   7       14.86       15.00      0.94 o 
   0   4   7       27.28       26.80      1.04 o 
   1   4   7       91.72       92.18      2.02 o 
   2   4   7       35.45       35.27      1.24 o 
   3   4   7       26.32       26.22      1.62 o 
   4   4   7       46.41       44.96      2.64 o 
   5   4   7        7.16        7.53      1.47 o 
   6   4   7       33.94       37.74      2.81 o 
   7   4   7       14.86       15.06      2.13 o 
 -11   5   7       18.46       20.27      3.68 o 
 -10   5   7        6.94        5.38      2.22 o 
  -9   5   7       14.94       18.37      3.20 o 
  -8   5   7        0.06        0.34      0.97 o 
  -7   5   7        0.78        1.16      0.79 o 
  -6   5   7       29.96       30.77      1.26 o 
  -5   5   7      101.65       94.24      2.16 o 
  -4   5   7       14.87       15.80      0.90 o 
  -3   5   7       94.05      102.58      2.22 o 
  -2   5   7      206.26      206.19      3.94 o 
  -1   5   7        9.71        9.84      0.83 o 
   0   5   7       21.28       21.34      1.30 o 
   1   5   7        4.19        4.25      0.60 o 
   2   5   7       21.21       24.13      1.08 o 
   3   5   7      128.38      123.11      7.65 o 
   4   5   7       40.19       40.91      2.08 o 
   5   5   7       31.47       30.10      2.39 o 
   6   5   7        4.67        3.23      1.31 o 
   7   5   7        6.51        4.64      1.54 o 
 -10   6   7       25.17       25.80      3.86 o 
  -9   6   7        2.11        4.74      1.91 o 
  -8   6   7       35.88       34.93      2.64 o 
  -7   6   7       17.64       18.58      2.30 o 
  -6   6   7       52.07       54.91      1.66 o 
  -5   6   7       12.98       14.62      0.93 o 
  -4   6   7       87.62       85.93      2.83 o 
  -3   6   7        9.79        9.99      0.79 o 
  -2   6   7      130.75      121.11      2.75 o 
  -1   6   7       53.26       49.55      1.63 o 
   0   6   7       60.31       57.62      1.61 o 
   1   6   7        0.89        0.66      0.46 o 
   2   6   7      112.46      121.63      2.81 o 
   3   6   7       99.48      104.38      5.62 o 
   4   6   7       86.10       94.25      4.11 o 
   5   6   7        2.78        1.07      1.57 o 
   6   6   7       52.59       57.92      4.94 o 
   7   6   7       15.37       18.15      3.44 o 
 -10   7   7       20.51       16.27      3.32 o 
  -9   7   7       24.83       26.71      3.70 o 
  -8   7   7       35.99       36.24      2.69 o 
  -7   7   7       34.33       34.37      2.55 o 
  -6   7   7       31.40       31.54      1.79 o 
  -5   7   7       32.41       29.90      1.28 o 
  -4   7   7       90.99       95.83      2.23 o 
  -3   7   7       64.72       60.41      1.70 o 
  -2   7   7        4.68        3.04      0.64 o 
  -1   7   7       15.36       16.04      1.06 o 
   0   7   7       40.11       39.59      1.38 o 
   1   7   7       48.89       44.94      1.46 o 
   2   7   7       15.02       13.43      1.21 o 
   3   7   7       12.05       13.02      1.77 o 
   4   7   7        1.53        0.08      1.08 o 
   5   7   7       16.66       14.38      3.00 o 
   6   7   7       43.32       48.28      4.86 o 
   7   7   7        4.52        1.63      1.94 o 
 -10   8   7        4.82        3.78      2.10 o 
  -9   8   7       24.46       30.06      3.12 o 
  -8   8   7       38.92       38.79      2.80 o 
  -7   8   7       12.20       10.37      2.25 o 
  -6   8   7       54.24       55.12      4.11 o 
  -5   8   7       24.40       24.61      1.45 o 
  -4   8   7      115.51      114.90      3.05 o 
  -3   8   7      150.33      137.40      3.38 o 
  -2   8   7       45.34       45.09      1.62 o 
  -1   8   7      103.46      102.53      2.56 o 
   0   8   7        5.93        6.76      0.82 o 
   1   8   7       60.81       60.95      2.08 o 
   2   8   7       90.60       91.12      3.92 o 
   3   8   7       34.68       36.44      2.60 o 
   4   8   7        5.35        4.43      1.44 o 
   5   8   7        0.61        1.28      1.73 o 
   6   8   7        8.61        7.59      2.51 o 
 -10   9   7        2.57        3.90      2.13 o 
  -9   9   7       16.09       18.29      2.87 o 
  -8   9   7       48.01       45.69      3.09 o 
  -7   9   7       24.55       28.47      2.44 o 
  -6   9   7       32.91       32.49      3.55 o 
  -5   9   7       97.39       96.24      3.24 o 
  -4   9   7       25.20       28.20      2.09 o 
  -3   9   7      116.13      105.94      2.91 o 
  -2   9   7       15.38       14.06      1.36 o 
  -1   9   7       12.14       11.01      1.37 o 
   0   9   7       17.50       19.90      1.30 o 
   1   9   7        7.48        7.70      0.98 o 
   2   9   7       30.42       28.65      2.35 o 
   3   9   7       24.08       25.00      2.36 o 
   4   9   7        9.20        8.37      1.67 o 
   5   9   7       15.45       14.72      3.10 o 
   6   9   7        1.68        0.38      1.62 o 
 -10  10   7       21.64       19.48      3.47 o 
  -9  10   7       11.48       15.30      2.21 o 
  -8  10   7        7.49        7.65      1.63 o 
  -7  10   7      102.59      104.55      4.54 o 
  -6  10   7        6.74        4.23      1.26 o 
  -5  10   7        4.90        5.00      1.03 o 
  -4  10   7       44.72       49.76      3.20 o 
  -3  10   7       55.33       53.03      5.28 o 
  -2  10   7        2.90        2.79      0.84 o 
  -1  10   7       85.16       75.55      2.79 o 
   0  10   7       22.59       20.25      1.35 o 
   1  10   7       16.81       16.70      1.53 o 
   2  10   7        1.10        1.83      1.14 o 
   3  10   7       27.28       24.24      2.36 o 
   4  10   7       25.98       27.91      2.63 o 
   5  10   7        5.88        7.64      2.55 o 
   6  10   7       11.68        7.73      2.52 o 
  -9  11   7        6.66        7.20      1.80 o 
  -8  11   7        5.08        5.61      1.92 o 
  -7  11   7        8.52        8.03      1.66 o 
  -6  11   7       68.38       75.17      3.72 o 
  -5  11   7       29.41       28.79      1.91 o 
  -4  11   7        5.02        4.34      1.02 o 
  -3  11   7      110.02      111.54      7.34 o 
  -2  11   7        5.31        3.63      1.12 o 
  -1  11   7       10.50        9.84      1.53 o 
   0  11   7      174.94      169.04      4.70 o 
   1  11   7       24.28       27.39      1.97 o 
   2  11   7       24.87       23.03      2.31 o 
   3  11   7       56.79       58.36      4.93 o 
   4  11   7        2.55        0.56      1.24 o 
   5  11   7       35.14       35.38      2.99 o 
   6  11   7        8.81        7.98      2.56 o 
  -9  12   7        5.44        6.78      2.17 o 
  -8  12   7       12.99       16.54      2.26 o 
  -7  12   7        9.29        9.77      1.83 o 
  -6  12   7        8.28        6.79      1.50 o 
  -5  12   7      117.49      120.77      4.82 o 
  -4  12   7       57.86       62.61      2.68 o 
  -3  12   7       20.19       22.04      2.15 o 
  -2  12   7       19.32       20.53      2.38 o 
  -1  12   7        3.39        2.04      1.04 o 
   0  12   7       10.13       11.47      1.40 o 
   1  12   7       46.00       41.03      2.87 o 
   2  12   7       12.49       13.12      1.96 o 
   3  12   7       16.05       15.70      2.14 o 
   4  12   7       17.89       20.73      5.09 o 
   5  12   7       18.80       19.36      2.50 o 
  -8  13   7        8.18        4.69      1.62 o 
  -7  13   7      129.12      139.18     16.10 o 
  -6  13   7       24.13       24.17      2.38 o 
  -5  13   7        1.99        1.23      0.86 o 
  -4  13   7       16.91       16.14      1.61 o 
  -3  13   7       31.16       29.02      3.10 o 
  -2  13   7       54.30       52.79      3.09 o 
  -1  13   7       53.57       54.46      3.11 o 
   0  13   7       84.32       80.00      3.16 o 
   1  13   7       43.50       42.40      4.07 o 
   2  13   7       11.28       10.21      1.85 o 
   3  13   7       68.71       79.95     12.98 o 
   4  13   7        3.34        3.34      4.42 o 
   5  13   7        4.84        6.59      1.86 o 
  -8  14   7        1.46        2.65      1.47 o 
  -7  14   7        4.45        6.62      1.72 o 
  -6  14   7       33.48       34.70      2.85 o 
  -5  14   7       33.33       32.41      2.67 o 
  -4  14   7        3.46        4.04      1.39 o 
  -3  14   7        9.26       10.14      3.77 o 
  -2  14   7       43.64       48.17      3.05 o 
  -1  14   7       38.80       40.27      2.88 o 
   0  14   7       47.20       45.79      2.45 o 
   1  14   7        1.05       -0.71      1.19 o 
   2  14   7        9.65       13.38      2.05 o 
   3  14   7       22.28       25.71      2.62 o 
   4  14   7        1.05        1.75      1.58 o 
  -7  15   7       30.82       30.92      3.15 o 
  -6  15   7       35.63       37.18      3.30 o 
  -5  15   7        0.35        0.40      1.20 o 
  -4  15   7       69.51       72.35      3.88 o 
  -3  15   7       14.58       15.48      2.09 o 
  -2  15   7       14.35       12.48      1.89 o 
  -1  15   7       21.99       25.40      2.47 o 
   0  15   7       38.92       34.61      2.21 o 
   1  15   7       64.60       56.14      6.21 o 
   2  15   7       26.81       27.81      4.48 o 
   3  15   7       10.86        9.64      1.96 o 
   4  15   7       13.48       13.84      2.25 o 
  -6  16   7        4.63        4.54      1.66 o 
  -5  16   7       62.03       62.54      5.29 o 
  -4  16   7       18.55       17.31      3.97 o 
  -3  16   7        4.53        5.79      2.01 o 
  -2  16   7        4.20        4.85      1.47 o 
  -1  16   7       84.13       75.40      3.17 o 
   0  16   7       31.89       34.87      2.61 o 
   1  16   7        7.73        7.22      1.78 o 
   2  16   7       13.99       15.84      2.27 o 
   3  16   7       11.69       14.60      2.22 o 
  -6  17   7       21.56       23.00      2.68 o 
  -5  17   7        3.94        3.08      2.12 o 
  -4  17   7       12.13       14.61      2.23 o 
  -3  17   7        9.44       11.02      2.06 o 
  -2  17   7       14.08       13.80      3.06 o 
  -1  17   7        1.73        0.08      0.98 o 
   0  17   7       51.55       48.47      3.30 o 
   1  17   7       87.19       90.01      4.42 o 
   2  17   7       30.87       31.57      4.33 o 
  -4  18   7        7.74        8.25      1.89 o 
  -3  18   7        8.45        9.25      2.01 o 
  -2  18   7        5.17        3.25      1.73 o 
  -1  18   7       21.75       19.66      2.49 o 
   0  18   7       11.77       12.87      3.23 o 
   1  18   7       55.32       59.51      5.70 o 
 -11   0   8        1.57       -0.40      1.84 o 
  -9   0   8        0.33        2.04      1.45 o 
  -8   0   8       12.99       14.55      2.61 o 
  -7   0   8       91.99      106.76      3.43 o 
  -6   0   8      115.03      116.25      3.07 o 
  -5   0   8        2.94        1.80      0.98 o 
  -4   0   8       11.61       10.39      1.11 o 
  -3   0   8        1.43        1.41      0.91 o 
  -2   0   8       88.48       90.16      5.83 o 
  -1   0   8      283.77      272.05      6.21 o 
   0   0   8      398.53      396.43      8.43 o 
   1   0   8        1.52        0.46      0.75 o 
   2   0   8        1.44        0.20      0.72 o 
   3   0   8       11.20       14.04      2.47 o 
   4   0   8       24.23       28.92      3.34 o 
   5   0   8        7.35        7.26      2.12 o 
   6   0   8       40.19       41.45      4.37 o 
 -11   1   8       26.34       27.44      8.84 o 
 -10   1   8        0.42        0.70      1.18 o 
  -9   1   8       53.05       64.20      3.45 o 
  -8   1   8       25.08       26.33      1.60 o 
  -7   1   8        4.43        4.88      0.71 o 
  -6   1   8       56.86       58.87      1.62 o 
  -5   1   8       24.16       28.80      1.84 o 
  -4   1   8       36.57       35.59      1.35 o 
  -3   1   8       45.33       41.45      1.70 o 
  -2   1   8      231.44      215.76      4.61 o 
  -1   1   8       91.56       91.38      2.28 o 
   0   1   8       79.54       81.98      1.96 o 
   1   1   8       51.30       51.17      1.56 o 
   2   1   8       61.41       63.12      1.64 o 
   3   1   8        7.95       10.88      1.26 o 
   4   1   8        0.45        1.49      1.75 o 
   5   1   8       18.78       19.41      2.72 o 
   6   1   8       15.38       11.37      2.76 o 
 -11   2   8        9.54        7.79      2.69 o 
 -10   2   8        0.82        0.28      1.13 o 
  -9   2   8        5.62        3.92      1.60 o 
  -8   2   8       33.85       39.73      1.89 o 
  -7   2   8        3.83        3.34      0.71 o 
  -6   2   8       28.70       30.67      1.78 o 
  -5   2   8       11.53       10.51      0.74 o 
  -4   2   8       93.27       89.25      2.06 o 
  -3   2   8       25.18       23.81      1.37 o 
  -2   2   8       73.62       69.59      2.22 o 
  -1   2   8       67.31       64.62      1.86 o 
   0   2   8       12.50       13.94      0.89 o 
   1   2   8        2.34        2.16      0.55 o 
   2   2   8       48.86       48.30      1.55 o 
   3   2   8       16.44       17.26      1.91 o 
   4   2   8       65.35       70.71      3.45 o 
   5   2   8        1.95        3.31      1.27 o 
   6   2   8        0.56        0.63      1.15 o 
 -10   3   8       10.07        6.84      2.28 o 
  -9   3   8       31.45       25.43      3.57 o 
  -8   3   8       12.59       14.13      2.30 o 
  -7   3   8        8.20        7.40      1.18 o 
  -6   3   8       70.53       69.32      2.30 o 
  -5   3   8       63.77       63.86      1.73 o 
  -4   3   8        8.72        8.69      0.64 o 
  -3   3   8       18.64       20.19      1.16 o 
  -2   3   8       26.51       27.14      1.30 o 
  -1   3   8        5.82        5.12      0.63 o 
   0   3   8        8.80        8.55      0.73 o 
   1   3   8       13.91       15.03      0.95 o 
   2   3   8        1.31        0.76      0.57 o 
   3   3   8       21.02       25.97      1.97 o 
   4   3   8        1.28        1.78      1.01 o 
   5   3   8       31.45       30.26      2.57 o 
   6   3   8       17.69       16.79      2.16 o 
 -10   4   8       12.07       14.88      3.08 o 
  -9   4   8        7.75        5.88      2.18 o 
  -8   4   8       14.76       17.97      1.67 o 
  -7   4   8        6.86        5.77      1.20 o 
  -6   4   8        3.88        3.33      0.78 o 
  -5   4   8       13.60       11.16      1.06 o 
  -4   4   8       44.57       41.76      1.72 o 
  -3   4   8       56.93       60.00      2.00 o 
  -2   4   8        9.15        8.89      0.84 o 
  -1   4   8       63.21       63.44      2.20 o 
   0   4   8      120.68      116.43      2.75 o 
   1   4   8       88.84       91.01      2.59 o 
   2   4   8       21.68       22.54      1.38 o 
   3   4   8       10.17       12.56      1.35 o 
   4   4   8       42.99       43.71      2.82 o 
   5   4   8        0.12        0.12      0.98 o 
   6   4   8        1.04        1.94      1.26 o 
 -10   5   8       14.18       18.43      3.45 o 
  -9   5   8       44.48       45.86      4.58 o 
  -8   5   8       50.70       54.59      2.61 o 
  -7   5   8       18.64       14.11      1.51 o 
  -6   5   8        3.88        3.90      0.95 o 
  -5   5   8       13.11       14.09      1.30 o 
  -4   5   8       20.16       19.96      1.42 o 
  -3   5   8      104.78       93.22      4.64 o 
  -2   5   8       61.68       66.11      2.54 o 
  -1   5   8      192.48      188.63      4.90 o 
   0   5   8       54.18       54.31      1.99 o 
   1   5   8      123.74      118.00      3.10 o 
   2   5   8       66.19       61.80      3.19 o 
   3   5   8        9.02       12.57      2.17 o 
   4   5   8       29.61       30.52      3.67 o 
   5   5   8       28.35       29.90      3.81 o 
   6   5   8       59.62       62.72      5.32 o 
 -10   6   8       17.43       16.98      3.32 o 
  -9   6   8       12.03       11.63      2.84 o 
  -8   6   8        9.55       10.71      1.89 o 
  -7   6   8        3.19        3.33      1.01 o 
  -6   6   8       35.34       36.85      2.21 o 
  -5   6   8       37.00       37.62      2.32 o 
  -4   6   8       63.74       62.53      2.18 o 
  -3   6   8        4.39        4.13      0.92 o 
  -2   6   8       23.10       20.84      1.56 o 
  -1   6   8       42.94       36.46      1.92 o 
   0   6   8      100.69      101.57      2.84 o 
   1   6   8       14.23       15.90      1.57 o 
   2   6   8      103.26      108.84      4.54 o 
   3   6   8       45.51       50.30      3.05 o 
   4   6   8       46.12       49.11      4.54 o 
   5   6   8       59.94       69.73      5.46 o 
   6   6   8       16.05       19.62      3.52 o 
 -10   7   8       14.36       20.06      3.58 o 
  -9   7   8       28.94       27.61      2.62 o 
  -8   7   8        2.17        1.66      1.90 o 
  -7   7   8        2.20        1.07      0.99 o 
  -6   7   8       14.97       16.88      2.26 o 
  -5   7   8       10.52        9.88      1.58 o 
  -4   7   8       18.03       13.92      1.20 o 
  -3   7   8       38.39       36.02      2.17 o 
  -2   7   8       61.93       59.61      3.42 o 
  -1   7   8       27.82       26.18      1.72 o 
   0   7   8       31.29       33.41      1.66 o 
   1   7   8        5.06        7.01      0.94 o 
   2   7   8       51.17       57.24      3.21 o 
   3   7   8       37.40       37.29      2.76 o 
   4   7   8       12.97       16.75      5.19 o 
   5   7   8       19.48       14.54      3.17 o 
   6   7   8       24.68       24.47      3.80 o 
 -10   8   8        4.35        4.31      2.14 o 
  -9   8   8       31.25       38.19      3.03 o 
  -8   8   8        2.73        1.72      1.22 o 
  -7   8   8       36.68       35.04      4.78 o 
  -6   8   8       66.69       66.07      2.41 o 
  -5   8   8       43.76       44.31      2.14 o 
  -4   8   8       10.68        9.48      1.07 o 
  -3   8   8        4.09        4.09      0.98 o 
  -2   8   8       42.72       38.59      2.05 o 
  -1   8   8       78.86       76.78      2.87 o 
   0   8   8       70.31       74.30      3.28 o 
   1   8   8       21.28       23.05      1.48 o 
   2   8   8       11.53        8.25      2.73 o 
   3   8   8       78.54       85.92      4.12 o 
   4   8   8       99.26      106.75      6.59 o 
   5   8   8        9.38       11.29      2.90 o 
  -9   9   8       10.20       12.08      2.01 o 
  -8   9   8        3.03        2.45      1.20 o 
  -7   9   8       51.78       58.51      3.35 o 
  -6   9   8       49.30       50.17      2.42 o 
  -5   9   8        8.10        8.01      1.09 o 
  -4   9   8       28.45       30.55      1.70 o 
  -3   9   8       59.58       53.52      2.47 o 
  -2   9   8       39.92       36.05      2.08 o 
  -1   9   8        7.21        7.91      1.21 o 
   0   9   8        1.53        1.45      0.76 o 
   1   9   8       21.43       18.97      1.72 o 
   2   9   8       56.92       60.30      4.07 o 
   3   9   8       16.89       21.30      5.26 o 
   4   9   8       19.93       19.06      2.41 o 
   5   9   8        9.12       11.44      2.93 o 
  -9  10   8        8.39       11.20      3.49 o 
  -8  10   8        6.75        5.46      1.55 o 
  -7  10   8        4.95        6.08      1.50 o 
  -6  10   8       50.42       51.45      2.52 o 
  -5  10   8       86.01       94.93      3.43 o 
  -4  10   8       63.54       63.54      2.70 o 
  -3  10   8       16.70       12.87      1.47 o 
  -2  10   8       20.73       21.54      1.73 o 
  -1  10   8       10.84       10.50      1.35 o 
   0  10   8       36.22       31.75      2.17 o 
   1  10   8        0.13        0.48      0.78 o 
   2  10   8       35.81       36.15      2.95 o 
   3  10   8       42.64       41.53      4.57 o 
   4  10   8        4.82        5.48      1.63 o 
   5  10   8       32.61       41.94      4.82 o 
  -9  11   8        4.64        5.18      1.62 o 
  -8  11   8        8.38        9.49      1.96 o 
  -7  11   8       18.56       16.65      2.19 o 
  -6  11   8       23.05       19.58      2.20 o 
  -5  11   8        2.10        1.37      0.92 o 
  -4  11   8       25.99       23.59      2.27 o 
  -3  11   8       12.72       13.01      3.00 o 
  -2  11   8       17.00       12.02      1.77 o 
  -1  11   8       40.45       39.44      2.77 o 
   0  11   8       10.02        6.93      1.23 o 
   1  11   8        4.71        3.64      1.70 o 
   2  11   8       25.65       25.51      2.89 o 
   3  11   8        6.47        6.87      1.77 o 
   4  11   8       37.61       48.26      3.52 o 
  -8  12   8        7.79        6.94      1.70 o 
  -7  12   8       13.37        8.89      2.21 o 
  -6  12   8        3.55        3.30      1.28 o 
  -5  12   8        6.50        5.79      1.19 o 
  -4  12   8       61.03       58.74      3.80 o 
  -3  12   8       53.10       57.82      3.31 o 
  -2  12   8        7.63        7.22      1.59 o 
  -1  12   8       42.26       38.57      2.80 o 
   0  12   8       12.35        9.95      1.44 o 
   1  12   8       36.80       32.50      2.77 o 
   2  12   8       14.31       13.65      2.77 o 
   3  12   8       61.71       70.24      8.71 o 
   4  12   8        1.16        1.77      1.56 o 
  -8  13   8       20.45       22.34      2.63 o 
  -7  13   8       17.73       17.39      2.64 o 
  -6  13   8      111.12      110.56      4.93 o 
  -5  13   8       37.50       38.96      3.32 o 
  -4  13   8       13.78       10.42      1.85 o 
  -3  13   8      107.79      110.47      6.91 o 
  -2  13   8       18.97       20.52      2.25 o 
  -1  13   8       12.35       13.87      2.79 o 
   0  13   8       47.46       53.47      2.66 o 
   1  13   8       99.96      110.44      4.92 o 
   2  13   8       38.09       34.38      6.37 o 
   3  13   8       21.58       20.11      3.65 o 
   4  13   8       13.24       14.59      5.06 o 
  -7  14   8       13.54       16.42      3.72 o 
  -6  14   8        0.61        0.78      1.26 o 
  -5  14   8       13.43       12.39      4.80 o 
  -4  14   8       10.47        9.89      1.90 o 
  -3  14   8        3.71        4.62      1.55 o 
  -2  14   8       11.87       18.00      2.19 o 
  -1  14   8       34.32       35.16      2.31 o 
   0  14   8        2.77        1.40      1.07 o 
   1  14   8       12.19       10.99      2.46 o 
   2  14   8        4.45        4.61      1.65 o 
   3  14   8       14.02       11.79      2.15 o 
  -6  15   8        4.17        6.22      1.65 o 
  -5  15   8        5.64        6.65      2.21 o 
  -4  15   8       22.72       23.05      2.50 o 
  -3  15   8        5.28        6.00      2.00 o 
  -2  15   8        8.22        6.36      1.61 o 
  -1  15   8        0.30       -0.28      1.12 o 
   0  15   8        5.87        5.42      3.33 o 
   1  15   8       18.92       20.56      4.45 o 
   2  15   8        4.35        4.34      1.77 o 
  -5  16   8       30.12       26.56      3.88 o 
  -4  16   8       19.38       22.74      2.59 o 
  -3  16   8       31.29       31.09      2.90 o 
  -2  16   8       20.93       18.31      2.37 o 
  -1  16   8       51.72       45.83      5.38 o 
   0  16   8        7.91        4.26      1.49 o 
   1  16   8       34.13       27.02      2.79 o 
  -4  17   8       20.85       18.46      2.73 o 
  -3  17   8        4.12        1.98      1.54 o 
  -2  17   8        3.66        3.29      1.28 o 
  -1  17   8        0.60        0.80      1.08 o 
   0  17   8        4.58        5.95      1.83 o 
 -10   0   9        1.54        1.69      1.85 o 
  -9   0   9       20.22       13.94      2.86 o 
  -8   0   9      109.25      124.49      4.03 o 
  -7   0   9        0.66        0.45      0.80 o 
  -6   0   9       18.03       23.23      2.09 o 
  -5   0   9        0.06       -0.57      1.02 o 
  -4   0   9       28.67       27.19      3.13 o 
  -3   0   9      120.84      119.72      6.37 o 
  -2   0   9       13.41        7.44      1.94 o 
  -1   0   9        5.38        5.10      1.23 o 
   0   0   9        2.07        1.80      0.99 o 
   1   0   9        8.60        8.42      1.58 o 
   2   0   9        8.15        5.86      1.41 o 
   3   0   9       24.86       25.58      3.26 o 
   4   0   9       13.88       14.14      2.85 o 
   5   0   9        1.84        2.33      1.73 o 
 -10   1   9        2.52        2.28      1.95 o 
  -9   1   9       16.21       22.15      3.97 o 
  -8   1   9       70.94       79.05      2.21 o 
  -7   1   9       16.27       16.62      1.09 o 
  -6   1   9       73.86       78.10      2.24 o 
  -5   1   9       85.74       92.09      2.88 o 
  -4   1   9       35.49       33.92      2.61 o 
  -3   1   9       36.55       31.58      2.32 o 
  -2   1   9       15.60       13.45      1.68 o 
  -1   1   9       92.88       90.09      2.60 o 
   0   1   9       12.53       13.64      1.20 o 
   1   1   9       21.84       21.19      1.41 o 
   2   1   9       14.27       14.12      1.25 o 
   3   1   9       10.98       10.98      1.70 o 
   4   1   9        2.11        4.17      1.30 o 
   5   1   9       17.74       19.11      2.29 o 
 -10   2   9       12.82       11.82      3.02 o 
  -9   2   9       15.84       20.41      3.30 o 
  -8   2   9       39.98       49.14      3.35 o 
  -7   2   9       39.81       42.74      1.99 o 
  -6   2   9        8.72        6.79      0.85 o 
  -5   2   9        0.24        0.55      0.53 o 
  -4   2   9       51.74       55.36      5.34 o 
  -3   2   9       32.85       32.38      2.36 o 
  -2   2   9        9.20        8.62      1.48 o 
  -1   2   9       24.75       26.75      1.78 o 
   0   2   9       94.32       95.59      2.94 o 
   1   2   9       51.09       55.52      2.10 o 
   2   2   9       25.53       25.65      1.57 o 
   3   2   9        4.87        3.08      1.38 o 
   4   2   9       17.20       16.47      2.07 o 
   5   2   9        2.42        2.85      2.58 o 
 -10   3   9        5.21        5.91      2.46 o 
  -9   3   9       16.53       19.87      3.40 o 
  -8   3   9       11.76       11.32      1.49 o 
  -7   3   9        0.44        1.32      0.78 o 
  -6   3   9       15.02       16.51      1.34 o 
  -5   3   9       60.73       58.09      2.18 o 
  -4   3   9        1.93        1.99      0.82 o 
  -3   3   9        2.82        1.87      1.28 o 
  -2   3   9       18.50       16.55      1.89 o 
  -1   3   9       66.79       62.89      3.49 o 
   0   3   9       50.98       56.14      2.56 o 
   1   3   9       23.22       24.09      1.49 o 
   2   3   9        0.57        1.47      0.73 o 
   3   3   9        6.03        6.58      1.22 o 
   4   3   9        0.20        0.98      1.46 o 
   5   3   9        4.04        4.74      1.45 o 
 -10   4   9       10.41       14.69      3.18 o 
  -9   4   9       29.40       40.90      4.44 o 
  -8   4   9        5.99        6.08      1.28 o 
  -7   4   9        3.56        3.23      0.92 o 
  -6   4   9       30.60       33.91      1.77 o 
  -5   4   9       53.09       50.39      2.05 o 
  -4   4   9       28.38       31.27      1.93 o 
  -3   4   9       94.75       95.19      4.90 o 
  -2   4   9       46.35       38.18      2.99 o 
  -1   4   9       16.40       14.67      2.23 o 
   0   4   9       16.38       16.95      2.07 o 
   1   4   9        8.97        6.02      1.54 o 
   2   4   9       10.16        9.57      1.88 o 
   3   4   9       10.15        8.66      1.65 o 
   4   4   9        2.77        0.07      1.44 o 
   5   4   9       42.01       40.31      4.49 o 
 -10   5   9       14.90       17.19      3.44 o 
  -9   5   9       17.73       22.73      2.54 o 
  -8   5   9        2.16        2.64      1.11 o 
  -7   5   9       47.69       52.01      2.19 o 
  -6   5   9       18.79       19.63      1.49 o 
  -5   5   9      173.83      174.43      6.12 o 
  -4   5   9      128.45      129.61      4.72 o 
  -3   5   9       27.00       28.53      1.89 o 
  -2   5   9      129.69      130.51      4.02 o 
  -1   5   9       49.01       50.52      3.22 o 
   0   5   9       24.82       19.82      1.98 o 
   1   5   9       58.83       63.53      2.34 o 
   2   5   9       65.67       75.66      3.80 o 
   3   5   9       97.25      100.82      4.49 o 
   4   5   9        6.54        7.56      2.38 o 
   5   5   9       23.94       24.68      3.85 o 
 -10   6   9        0.21        2.75      2.12 o 
  -9   6   9       15.82       17.94      2.37 o 
  -8   6   9        2.35        2.25      1.07 o 
  -7   6   9       47.75       48.32      2.21 o 
  -6   6   9       87.51       87.53      2.87 o 
  -5   6   9       43.28       42.63      1.97 o 
  -4   6   9       83.95       82.82      4.87 o 
  -3   6   9       43.55       43.36      2.32 o 
  -2   6   9       10.06       10.94      1.38 o 
  -1   6   9       21.79       18.88      1.66 o 
   0   6   9        8.59        8.53      1.09 o 
   1   6   9       24.32       21.38      1.50 o 
   2   6   9        9.76       10.81      1.85 o 
   3   6   9       16.72       17.84      2.26 o 
   4   6   9       32.13       37.22      4.25 o 
   5   6   9       14.75       14.02      2.96 o 
  -9   7   9       18.40       22.36      2.59 o 
  -8   7   9      114.64      132.23      5.49 o 
  -7   7   9        2.16        2.10      1.11 o 
  -6   7   9       18.32       18.03      1.49 o 
  -5   7   9        8.28        8.77      1.19 o 
  -4   7   9        8.67        8.97      1.29 o 
  -3   7   9        1.90        1.29      0.99 o 
  -2   7   9       64.76       69.42      2.83 o 
  -1   7   9       12.38       11.38      1.46 o 
   0   7   9       65.71       68.40      2.47 o 
   1   7   9       46.02       45.80      2.69 o 
   2   7   9       21.48       16.87      2.18 o 
   3   7   9       33.15       34.26      2.85 o 
   4   7   9       45.31       57.77      5.24 o 
   5   7   9        1.12        1.97      1.82 o 
  -9   8   9        0.27        1.22      1.34 o 
  -8   8   9       19.34       21.50      5.87 o 
  -7   8   9       15.99       19.28      3.02 o 
  -6   8   9       15.27       16.98      1.97 o 
  -5   8   9        2.13        1.58      0.98 o 
  -4   8   9       47.59       51.41      2.48 o 
  -3   8   9       59.87       55.43      2.62 o 
  -2   8   9       14.14       13.10      1.50 o 
  -1   8   9       54.15       57.27      2.62 o 
   0   8   9       16.72       15.53      1.40 o 
   1   8   9        4.61        5.92      1.05 o 
   2   8   9        5.54        3.21      1.43 o 
   3   8   9        2.29        1.43      1.32 o 
   4   8   9        2.18        2.76      2.02 o 
  -9   9   9        5.61        6.16      1.71 o 
  -8   9   9       21.36       24.39      2.63 o 
  -7   9   9       14.04       11.75      1.95 o 
  -6   9   9        6.69        3.92      2.27 o 
  -5   9   9        8.36       10.14      1.25 o 
  -4   9   9       22.70       22.95      1.90 o 
  -3   9   9       19.06       17.10      3.98 o 
  -2   9   9        4.53        3.62      1.09 o 
  -1   9   9        9.52        8.78      1.17 o 
   0   9   9       28.84       30.03      1.78 o 
   1   9   9       10.93        8.18      1.69 o 
   2   9   9        8.22        8.41      1.80 o 
   3   9   9        2.16        2.50      1.70 o 
   4   9   9        3.13        3.23      1.58 o 
  -8  10   9        6.50        4.72      1.52 o 
  -7  10   9       39.37       38.58      3.31 o 
  -6  10   9       10.78       11.94      1.53 o 
  -5  10   9       21.49       23.46      3.98 o 
  -4  10   9       96.78      105.27      3.80 o 
  -3  10   9      103.76      108.68      3.86 o 
  -2  10   9       11.01        9.41      1.41 o 
  -1  10   9       33.54       36.00      2.24 o 
   0  10   9       11.45       10.74      1.29 o 
   1  10   9       32.54       37.92      8.57 o 
   2  10   9       15.36       18.45      2.39 o 
   3  10   9       32.38       39.72      3.23 o 
   4  10   9        8.81       10.13      2.14 o 
  -8  11   9        1.20       -0.43      1.62 o 
  -7  11   9        1.62        3.18      1.33 o 
  -6  11   9        6.95        5.73      1.25 o 
  -5  11   9      134.23      142.96      4.62 o 
  -4  11   9       36.14       40.76      2.96 o 
  -3  11   9       38.64       45.26      3.13 o 
  -2  11   9        2.19        2.24      1.04 o 
  -1  11   9       11.61       11.33      1.33 o 
   0  11   9       12.42       12.70      1.84 o 
   1  11   9        4.84        3.36      1.57 o 
   2  11   9       11.22        9.33      1.95 o 
   3  11   9       11.12       10.89      2.11 o 
  -7  12   9       14.08       10.81      1.97 o 
  -6  12   9        9.35        9.09      1.84 o 
  -5  12   9       11.60       12.43      2.81 o 
  -4  12   9       23.58       17.69      2.27 o 
  -3  12   9       20.00       20.43      4.36 o 
  -2  12   9       15.00       12.42      2.34 o 
  -1  12   9       15.39       15.13      1.81 o 
   0  12   9        9.76        7.60      1.40 o 
   1  12   9       17.77       15.64      4.13 o 
   2  12   9        5.88        8.09      1.94 o 
   3  12   9        9.56        9.66      2.48 o 
  -7  13   9       10.05        5.81      1.73 o 
  -6  13   9        0.02       -0.37      1.63 o 
  -5  13   9        7.83        5.78      2.78 o 
  -4  13   9       11.53       12.90      2.12 o 
  -3  13   9        8.88        6.23      2.30 o 
  -2  13   9       78.31       84.92      4.29 o 
  -1  13   9        3.49        5.23      1.91 o 
   0  13   9       41.40       40.31      2.52 o 
   1  13   9        6.47        8.76      1.89 o 
   2  13   9        4.15        1.20      1.47 o 
  -6  14   9        2.85        4.47      2.14 o 
  -5  14   9       31.90       31.67      2.91 o 
  -4  14   9        6.54        7.39      1.77 o 
  -3  14   9       10.76       11.57      2.06 o 
  -2  14   9        1.84        2.35      1.46 o 
  -1  14   9       36.09       41.50      2.59 o 
   0  14   9       28.81       27.30      2.81 o 
   1  14   9        7.00       10.07      2.12 o 
  -5  15   9        0.89        1.85      1.47 o 
  -4  15   9        6.82        5.23      1.74 o 
  -3  15   9        4.70        4.83      2.58 o 
  -2  15   9       43.68       44.95      3.36 o 
  -1  15   9       22.58       22.10      3.78 o 
   0  15   9       25.49       21.33      2.54 o 
  -3  16   9        0.32        1.48      1.93 o 
  -2  16   9        3.22        3.71      1.53 o 
  -9   0  10       12.26       12.68      2.94 o 
  -8   0  10       12.61       13.46      2.94 o 
  -7   0  10       22.56       21.76      1.84 o 
  -6   0  10       77.35       77.67      3.05 o 
  -5   0  10        9.20        8.67      2.32 o 
  -4   0  10        6.94        7.74      2.33 o 
  -3   0  10       55.07       53.57      4.31 o 
  -2   0  10      107.09      107.54      4.87 o 
  -1   0  10       25.39       23.89      2.21 o 
   0   0  10       62.59       64.57      3.35 o 
   1   0  10        8.36        7.58      1.58 o 
   2   0  10        0.43        0.71      1.15 o 
   3   0  10        4.26        4.80      1.97 o 
   4   0  10       29.14       28.64      3.76 o 
  -9   1  10        2.23       -0.02      1.82 o 
  -8   1  10       30.86       37.89      1.84 o 
  -7   1  10        1.02        1.23      0.75 o 
  -6   1  10        0.23        0.89      0.65 o 
  -5   1  10        1.12        1.30      2.43 o 
  -4   1  10       21.95       22.48      2.26 o 
  -3   1  10        9.45        7.21      2.54 o 
  -2   1  10       31.03       28.88      1.91 o 
  -1   1  10       21.30       19.93      1.68 o 
   0   1  10        9.23        7.87      1.22 o 
   1   1  10       31.71       33.43      1.88 o 
   2   1  10        4.36        3.36      0.95 o 
   3   1  10       10.77       11.61      1.87 o 
   4   1  10        0.76        2.95      1.34 o 
  -9   2  10        3.04        5.81      2.38 o 
  -8   2  10        5.07        3.97      0.94 o 
  -7   2  10        0.38        0.00      0.96 o 
  -6   2  10        6.83        6.52      1.06 o 
  -5   2  10        7.55        8.30      1.28 o 
  -4   2  10        0.22       -0.42      0.96 o 
  -3   2  10       32.38       31.47      2.49 o 
  -2   2  10       13.50       14.62      1.97 o 
  -1   2  10       30.60       30.73      1.68 o 
   0   2  10       66.21       74.76      2.56 o 
   1   2  10       32.13       29.42      1.72 o 
   2   2  10        8.36        7.23      1.33 o 
   3   2  10        7.32       10.88      1.83 o 
   4   2  10       21.49       26.67      4.38 o 
  -9   3  10       13.64       14.27      3.12 o 
  -8   3  10        6.93        9.18      1.52 o 
  -7   3  10       21.31       22.73      1.65 o 
  -6   3  10       11.33       10.84      1.23 o 
  -5   3  10        6.02        5.35      1.30 o 
  -4   3  10       72.02       75.45      3.04 o 
  -3   3  10        2.71        1.25      1.17 o 
  -2   3  10       28.71       26.68      2.37 o 
  -1   3  10       43.60       41.62      2.30 o 
   0   3  10       16.78       20.01      1.78 o 
   1   3  10        1.57        1.18      1.01 o 
   2   3  10        6.12        3.80      2.22 o 
   3   3  10        5.02        3.39      1.97 o 
   4   3  10        3.07        5.10      1.96 o 
  -9   4  10        6.78        5.29      1.40 o 
  -8   4  10       39.20       47.49      2.69 o 
  -7   4  10       18.59       20.13      1.60 o 
  -6   4  10       47.87       54.56      2.28 o 
  -5   4  10       15.31       14.72      1.63 o 
  -4   4  10       14.24       14.70      1.60 o 
  -3   4  10       32.00       29.39      2.04 o 
  -2   4  10       68.26       74.19      3.05 o 
  -1   4  10        7.70        6.89      1.08 o 
   0   4  10       17.78       17.03      1.44 o 
   1   4  10       73.12       71.96      2.63 o 
   2   4  10        0.67        0.52      1.20 o 
   3   4  10       16.80       11.66      2.65 o 
   4   4  10        4.40        3.58      1.91 o 
  -9   5  10        1.26        2.71      1.42 o 
  -8   5  10       35.92       38.64      2.52 o 
  -7   5  10       22.44       23.49      1.80 o 
  -6   5  10        8.61        6.20      1.06 o 
  -5   5  10       49.19       49.38      2.58 o 
  -4   5  10        7.96        9.67      1.79 o 
  -3   5  10        6.04        6.87      1.26 o 
  -2   5  10       63.52       62.15      2.82 o 
  -1   5  10       36.03       38.78      1.98 o 
   0   5  10       19.62       20.32      1.54 o 
   1   5  10       31.28       30.76      1.85 o 
   2   5  10       39.78       37.56      2.95 o 
   3   5  10       57.75       64.59      3.73 o 
   4   5  10       28.32       33.79      4.24 o 
  -9   6  10       39.68       50.49      5.53 o 
  -8   6  10       36.83       39.53      2.55 o 
  -7   6  10       23.09       18.81      2.19 o 
  -6   6  10        0.46        1.13      1.17 o 
  -5   6  10        5.45        5.81      1.31 o 
  -4   6  10        2.30        2.49      0.99 o 
  -3   6  10       11.40       10.52      2.41 o 
  -2   6  10       23.96       22.20      1.87 o 
  -1   6  10       55.65       59.33      2.72 o 
   0   6  10       12.92       12.52      1.33 o 
   1   6  10       22.35       25.04      1.74 o 
   2   6  10       47.93       48.96      7.02 o 
   3   6  10       24.40       21.90      2.53 o 
   4   6  10       11.66       13.33      3.01 o 
  -9   7  10       15.32       17.78      2.51 o 
  -8   7  10        6.69        3.52      1.53 o 
  -7   7  10       37.48       39.02      2.13 o 
  -6   7  10       30.57       29.64      1.88 o 
  -5   7  10       22.53       24.37      2.90 o 
  -4   7  10        8.32        5.26      1.24 o 
  -3   7  10       24.00       21.98      1.89 o 
  -2   7  10       21.85       21.69      1.90 o 
  -1   7  10       10.07        9.31      1.25 o 
   0   7  10       24.27       23.65      1.70 o 
   1   7  10        5.60        6.50      1.70 o 
   2   7  10       15.10       15.10      2.20 o 
   3   7  10       24.83       24.38      2.77 o 
  -8   8  10        1.52        1.98      1.39 o 
  -7   8  10       19.75       19.60      2.03 o 
  -6   8  10       22.91       26.29      1.85 o 
  -5   8  10       24.82       18.51      1.93 o 
  -4   8  10        0.92        0.57      0.86 o 
  -3   8  10       27.69       28.03      2.78 o 
  -2   8  10       12.31       12.15      1.57 o 
  -1   8  10        8.68        6.33      1.14 o 
   0   8  10        1.71        1.41      0.88 o 
   1   8  10        5.02        4.79      1.57 o 
   2   8  10       13.36       11.18      2.05 o 
   3   8  10        1.13        1.74      1.42 o 
  -8   9  10        2.07        0.85      1.33 o 
  -7   9  10        5.95        7.97      1.76 o 
  -6   9  10       26.69       26.33      1.86 o 
  -5   9  10       37.26       38.41      2.50 o 
  -4   9  10        7.63        6.27      1.36 o 
  -3   9  10        4.43        5.53      1.27 o 
  -2   9  10        2.25        3.79      1.86 o 
  -1   9  10        9.92       11.19      1.37 o 
   0   9  10        8.64        8.82      1.24 o 
   1   9  10       17.97       17.80      2.42 o 
   2   9  10       11.27       13.49      2.20 o 
   3   9  10        3.31        1.93      1.56 o 
  -7  10  10        6.24        8.36      1.84 o 
  -6  10  10       31.75       30.63      2.37 o 
  -5  10  10       15.84       15.40      1.79 o 
  -4  10  10        0.17        0.26      1.00 o 
  -3  10  10        8.54        6.65      1.47 o 
  -2  10  10       16.69       18.16      1.89 o 
  -1  10  10        8.09        9.26      1.40 o 
   0  10  10        3.32        4.03      1.13 o 
   1  10  10       28.36       30.84      4.00 o 
   2  10  10       28.84       32.87      3.09 o 
  -7  11  10       16.61       19.58      2.53 o 
  -6  11  10        2.03        5.45      1.75 o 
  -5  11  10        5.66        4.47      1.59 o 
  -4  11  10        1.41        1.34      1.27 o 
  -3  11  10       55.34       55.26      3.58 o 
  -2  11  10       53.62       56.44      2.98 o 
  -1  11  10        9.89        8.75      1.38 o 
   0  11  10        9.23        6.73      1.51 o 
   1  11  10        0.76        0.50      1.42 o 
   2  11  10       13.91       16.20      2.51 o 
  -6  12  10        7.06        7.88      1.89 o 
  -5  12  10        5.00        5.24      1.67 o 
  -4  12  10       39.47       42.49      3.28 o 
  -3  12  10        7.48        8.99      3.66 o 
  -2  12  10       35.12       32.35      2.98 o 
  -1  12  10       43.94       46.22      4.02 o 
   0  12  10        2.34        2.55      1.49 o 
   1  12  10        2.80        2.41      1.94 o 
  -5  13  10       10.20       13.42      4.92 o 
  -4  13  10        4.71        6.11      1.74 o 
  -3  13  10        7.45        5.72      2.26 o 
  -2  13  10       12.38        9.26      1.75 o 
  -1  13  10       26.86       24.38      2.18 o 
   0  13  10       41.15       42.16      3.38 o 
  -4  14  10       18.35       18.06      2.58 o 
  -3  14  10       36.48       38.90      3.25 o 
  -2  14  10       23.33       20.78      2.64 o 
  -8   0  11       13.65       17.03      4.27 o 
  -7   0  11        0.13        0.35      1.23 o 
  -6   0  11        7.85       10.18      1.87 o 
  -5   0  11        1.96        0.99      1.78 o 
  -4   0  11        0.00       -0.38      1.39 o 
  -3   0  11        9.70       10.29      2.71 o 
  -2   0  11       88.27       93.63      4.23 o 
  -1   0  11       10.00       10.57      2.82 o 
   0   0  11       15.38       15.08      2.40 o 
   1   0  11       39.15       38.78      2.93 o 
   2   0  11       19.71       17.58      3.21 o 
   3   0  11        1.52        5.49      2.17 o 
  -8   1  11        4.15        3.38      0.98 o 
  -7   1  11       27.61       30.69      1.74 o 
  -6   1  11       22.01       25.96      2.36 o 
  -5   1  11       15.86       14.33      1.70 o 
  -4   1  11       22.35       20.83      4.05 o 
  -3   1  11        0.76        0.60      1.37 o 
  -2   1  11       25.22       24.49      2.08 o 
  -1   1  11       17.81       24.33      3.76 o 
   0   1  11       19.24       20.27      1.61 o 
   1   1  11       16.67       18.61      1.58 o 
   2   1  11        2.67        3.05      1.30 o 
   3   1  11        9.44        9.55      2.14 o 
  -8   2  11       26.31       27.64      2.01 o 
  -7   2  11        2.41        2.39      0.85 o 
  -6   2  11       28.29       26.96      2.61 o 
  -5   2  11        7.05        5.61      1.29 o 
  -4   2  11       42.14       44.58      2.56 o 
  -3   2  11        0.57        0.21      1.22 o 
  -2   2  11        8.94        5.93      1.34 o 
  -1   2  11        7.26        6.28      1.32 o 
   0   2  11       17.04       17.05      1.83 o 
   1   2  11        6.48        8.75      1.55 o 
   2   2  11        4.59        5.44      1.69 o 
   3   2  11        2.98        2.22      1.91 o 
  -8   3  11        2.60        2.89      0.95 o 
  -7   3  11        7.75        7.22      1.26 o 
  -6   3  11       18.76       19.73      1.90 o 
  -5   3  11        6.77        8.68      2.01 o 
  -4   3  11        7.47        5.69      1.29 o 
  -3   3  11       18.62       15.24      1.80 o 
  -2   3  11       10.77        9.94      1.26 o 
  -1   3  11       28.01       31.32      2.72 o 
   0   3  11        1.66        0.53      1.08 o 
   1   3  11        7.80        6.76      1.19 o 
   2   3  11        4.66        7.84      2.20 o 
   3   3  11       14.35       19.64      3.51 o 
  -8   4  11        0.42        0.82      1.16 o 
  -7   4  11       36.90       37.14      2.26 o 
  -6   4  11       13.31       12.58      2.28 o 
  -5   4  11       36.71       36.45      2.41 o 
  -4   4  11       43.77       43.40      2.59 o 
  -3   4  11       44.01       45.76      3.71 o 
  -2   4  11        8.72        8.25      1.35 o 
  -1   4  11       35.72       33.25      1.97 o 
   0   4  11       55.26       63.01      2.58 o 
   1   4  11       40.62       41.21      2.20 o 
   2   4  11       19.66       18.01      2.38 o 
  -8   5  11        1.96        2.37      1.35 o 
  -7   5  11        4.37        5.48      1.16 o 
  -6   5  11       23.96       25.05      2.74 o 
  -5   5  11        5.62        5.80      1.35 o 
  -4   5  11       16.07       19.03      1.90 o 
  -3   5  11       11.52       12.09      1.61 o 
  -2   5  11       46.85       47.10      2.57 o 
  -1   5  11       33.62       32.49      1.97 o 
   0   5  11        5.24        4.63      1.07 o 
   1   5  11        4.12        2.24      1.46 o 
   2   5  11        6.75        8.43      1.85 o 
  -8   6  11       19.20       25.50      4.65 o 
  -7   6  11       27.79       28.34      1.99 o 
  -6   6  11       17.37       19.08      2.01 o 
  -5   6  11       41.00       41.07      2.59 o 
  -4   6  11        7.57        8.59      1.46 o 
  -3   6  11       40.65       44.11      2.63 o 
  -2   6  11       22.72       22.61      1.74 o 
  -1   6  11       13.05       12.99      1.45 o 
   0   6  11        9.61       11.09      1.40 o 
   1   6  11       15.19       14.92      3.81 o 
   2   6  11        7.19        6.25      1.81 o 
  -7   7  11       46.92       58.62      2.69 o 
  -6   7  11        0.66        0.67      1.08 o 
  -5   7  11       30.19       31.06      4.28 o 
  -4   7  11       24.08       20.78      1.99 o 
  -3   7  11       10.58       12.62      1.67 o 
  -2   7  11        0.16        0.55      0.84 o 
  -1   7  11        2.87        2.90      1.10 o 
   0   7  11        7.22        8.62      1.33 o 
   1   7  11       18.75       20.33      2.54 o 
   2   7  11       14.24       23.13      5.26 o 
  -7   8  11       11.11        9.87      1.47 o 
  -6   8  11       11.39       11.34      1.93 o 
  -5   8  11        7.65        7.97      1.52 o 
  -4   8  11       51.25       51.27      2.88 o 
  -3   8  11       22.29       19.74      2.03 o 
  -2   8  11        1.72        1.16      0.94 o 
  -1   8  11       18.68       19.06      2.01 o 
   0   8  11       14.91       14.29      2.41 o 
   1   8  11       22.69       21.66      2.61 o 
  -6   9  11       12.96       10.45      1.74 o 
  -5   9  11        2.29        3.86      1.42 o 
  -4   9  11        7.53        7.94      1.53 o 
  -3   9  11       12.49        9.12      2.50 o 
  -2   9  11       33.32       35.07      2.46 o 
  -1   9  11       32.38       35.29      2.15 o 
   0   9  11       12.31       12.12      1.95 o 
   1   9  11        0.47        0.57      1.40 o 
  -6  10  11        2.86        2.15      1.50 o 
  -5  10  11       12.98       12.18      1.81 o 
  -4  10  11       21.42       18.65      2.32 o 
  -3  10  11        1.61       -0.51      1.07 o 
  -2  10  11        0.10        1.57      1.02 o 
  -1  10  11        5.63        4.54      1.19 o 
   0  10  11        3.27        3.06      2.91 o 
  -5  11  11        2.15        4.10      1.59 o 
  -4  11  11        7.21        9.09      2.58 o 
  -3  11  11       11.68        9.75      1.64 o 
  -2  11  11        6.39        6.48      1.27 o 
  -1  11  11       16.44       14.10      1.64 o 
  -7   0  12        3.36        6.12      1.79 o 
  -6   0  12        1.41        1.71      1.39 o 
  -5   0  12        0.10        1.53      1.94 o 
  -4   0  12        0.07       -2.94      1.47 o 
  -3   0  12        0.22       -1.12      1.91 o 
  -2   0  12        1.06        0.22      1.93 o 
  -1   0  12        1.04        2.29      2.09 o 
   0   0  12        3.82        4.03      2.44 o 
   1   0  12        0.01        1.74      2.20 o 
  -7   1  12       10.10        9.62      1.42 o 
  -6   1  12        8.83       10.70      2.38 o 
  -5   1  12        3.94        3.55      1.23 o 
  -4   1  12       29.21       28.45      2.82 o 
  -3   1  12       37.88       34.82      3.11 o 
  -2   1  12        5.20        5.48      1.42 o 
  -1   1  12        4.63        4.91      1.35 o 
   0   1  12        9.57       10.01      1.69 o 
   1   1  12        1.49        1.84      1.27 o 
  -7   2  12       24.28       24.49      1.97 o 
  -6   2  12        3.83        3.26      1.46 o 
  -5   2  12        5.70        6.55      1.65 o 
  -4   2  12        2.12        4.00      1.28 o 
  -3   2  12       24.69       25.68      1.87 o 
  -2   2  12       32.30       34.74      3.64 o 
  -1   2  12       23.60       24.99      4.51 o 
   0   2  12        7.55        6.46      1.52 o 
   1   2  12       14.45       11.78      2.16 o 
  -7   3  12       12.74       11.00      2.03 o 
  -6   3  12       11.25       15.77      1.90 o 
  -5   3  12       10.73        7.42      1.49 o 
  -4   3  12       20.83       22.29      2.11 o 
  -3   3  12       25.82       23.52      1.82 o 
  -2   3  12       17.74       18.34      1.68 o 
  -1   3  12       42.32       44.79      2.35 o 
   0   3  12       46.01       47.82      2.44 o 
  -7   4  12       10.37        6.85      1.53 o 
  -6   4  12        2.17        1.92      1.15 o 
  -5   4  12       22.22       21.73      2.88 o 
  -4   4  12        7.89        6.00      1.33 o 
  -3   4  12       22.01       19.66      1.72 o 
  -2   4  12       20.54       19.03      1.70 o 
  -1   4  12        6.30        5.94      1.21 o 
   0   4  12       13.63       14.90      1.61 o 
  -6   5  12       10.25        8.41      1.49 o 
  -5   5  12       10.21       10.39      1.64 o 
  -4   5  12        0.22        1.06      1.09 o 
  -3   5  12       15.56       14.23      2.12 o 
  -2   5  12        2.77        1.09      0.99 o 
  -1   5  12        6.62        7.04      1.27 o 
   0   5  12        3.91        3.69      1.17 o 
  -6   6  12       14.45       15.66      2.04 o 
  -5   6  12        7.25        8.08      1.58 o 
  -4   6  12       17.56       18.40      2.35 o 
  -3   6  12       25.54       24.64      1.90 o 
  -2   6  12        5.82        5.81      1.25 o 
  -1   6  12        0.93        2.50      1.04 o 
   0   6  12       12.90       11.87      1.54 o 
  -5   7  12        0.73        1.97      1.17 o 
  -4   7  12        4.95        5.84      1.51 o 
  -3   7  12        7.72        6.00      1.27 o 
  -2   7  12       13.11       15.14      1.66 o 
  -1   7  12       16.14       16.89      1.72 o 
  -4   8  12        0.01        0.56      1.15 o 
  -3   8  12        2.34        1.92      1.00 o 
  -2   8  12        7.03        4.99      1.22 o 
                                                 
